# Supplementary material for: Air Quality and Comfort Characterisation within an Electric Vehicle Cabin in Heating and Cooling Operations
Source: Sensors (Basel). 2022 Jan 11;22(2):543. doi: 10.3390/s22020543 (PMC8778250; doi:10.3390/s22020543)
Supplement: Supplementary file 1 [file sensors-22-00543-s001.zip]

Archive with 78 entries (74 files):
- sensors-1450505 -supp -for pub-final/
- sensors-1450505 -supp -for pub-final/combined_comparison_20211224.pdf
- sensors-1450505 -supp -for pub-final/cpstwwfqbhbzzcfgfrnmhcvfkjxbdtvz.pdf
- sensors-1450505 -supp -for pub-final/Definitions/
- sensors-1450505 -supp -for pub-final/Definitions/chicago2.bst
- sensors-1450505 -supp -for pub-final/Definitions/journalnames.tex
- sensors-1450505 -supp -for pub-final/Definitions/logo-ccby-eps-converted-to.pdf
- sensors-1450505 -supp -for pub-final/Definitions/logo-ccby.eps
- sensors-1450505 -supp -for pub-final/Definitions/logo-mdpi-eps-converted-to.pdf
- sensors-1450505 -supp -for pub-final/Definitions/logo-mdpi.eps
- sensors-1450505 -supp -for pub-final/Definitions/logo-orcid-eps-converted-to.pdf
- sensors-1450505 -supp -for pub-final/Definitions/logo-orcid.eps
- sensors-1450505 -supp -for pub-final/Definitions/logo-updates.pdf
- sensors-1450505 -supp -for pub-final/Definitions/mdpi.bst
- sensors-1450505 -supp -for pub-final/Definitions/mdpi.cls
- sensors-1450505 -supp -for pub-final/Definitions/sensors-logo-eps-converted-to.pdf
- sensors-1450505 -supp -for pub-final/img/
- sensors-1450505 -supp -for pub-final/img/caqi.png
- sensors-1450505 -supp -for pub-final/img/caqi_voc.png
- sensors-1450505 -supp -for pub-final/img/E_ONOFFpng.png
- sensors-1450505 -supp -for pub-final/img/leaf_scheme.png
- sensors-1450505 -supp -for pub-final/img/multi_dT_recOFF.png
- sensors-1450505 -supp -for pub-final/img/multi_dT_recON.png
- sensors-1450505 -supp -for pub-final/img/multi_T_recOFF.png
- sensors-1450505 -supp -for pub-final/img/multi_T_recON.png
- sensors-1450505 -supp -for pub-final/img/nose_int_grids .jpg
- sensors-1450505 -supp -for pub-final/img/nose_int_only.jpg
- sensors-1450505 -supp -for pub-final/img/nose_int_placed.jpeg
- sensors-1450505 -supp -for pub-final/img/PM1_adim.png
- sensors-1450505 -supp -for pub-final/img/PM1_eta_recOFF.png
- sensors-1450505 -supp -for pub-final/img/PM1_eta_recON.png
- sensors-1450505 -supp -for pub-final/img/PM1_recOFF.png
- sensors-1450505 -supp -for pub-final/img/PM1_recON.png
- sensors-1450505 -supp -for pub-final/img/PM25_eta_ONOFF.png
- sensors-1450505 -supp -for pub-final/img/PM25_eta_recOFF.png
- sensors-1450505 -supp -for pub-final/img/PM25_eta_recON.png
- sensors-1450505 -supp -for pub-final/img/PM25_recOFF.png
- sensors-1450505 -supp -for pub-final/img/PM25_recON.png
- sensors-1450505 -supp -for pub-final/img/pp.py
- sensors-1450505 -supp -for pub-final/img/P_recOFF.png
- sensors-1450505 -supp -for pub-final/img/P_recON.png
- sensors-1450505 -supp -for pub-final/img/summer/
- sensors-1450505 -supp -for pub-final/img/summer/caqi.png
- sensors-1450505 -supp -for pub-final/img/summer/caqi_voc.png
- sensors-1450505 -supp -for pub-final/img/summer/E_ONOFFpng.png
- sensors-1450505 -supp -for pub-final/img/summer/multi_dT_recOFF.png
- sensors-1450505 -supp -for pub-final/img/summer/multi_dT_recON.png
- sensors-1450505 -supp -for pub-final/img/summer/multi_T_recOFF.png
- sensors-1450505 -supp -for pub-final/img/summer/multi_T_recON.png
- sensors-1450505 -supp -for pub-final/img/summer/PM25_eta_ONOFF.png
- sensors-1450505 -supp -for pub-final/img/summer/PM25_eta_ONOFF_new.png
- sensors-1450505 -supp -for pub-final/img/summer/PM25_eta_ONOFF_no.png
- sensors-1450505 -supp -for pub-final/img/summer/PM25_recOFF.png
- sensors-1450505 -supp -for pub-final/img/summer/PM25_recON.png
- sensors-1450505 -supp -for pub-final/img/summer/P_recOFF.png
- sensors-1450505 -supp -for pub-final/img/summer/P_recON.png
- sensors-1450505 -supp -for pub-final/img/summer/TVOC_eta_ONOFF.png
- sensors-1450505 -supp -for pub-final/img/summer/TVOC_recOFF.png
- sensors-1450505 -supp -for pub-final/img/summer/TVOC_recON.png
- sensors-1450505 -supp -for pub-final/img/summer/T_adim.png
- sensors-1450505 -supp -for pub-final/img/summer/T_recOFF.png
- sensors-1450505 -supp -for pub-final/img/summer/T_recON.png
- sensors-1450505 -supp -for pub-final/img/TVOC_adim.png
- sensors-1450505 -supp -for pub-final/img/TVOC_eta_ONOFF.png
- sensors-1450505 -supp -for pub-final/img/TVOC_recOFF.png
- sensors-1450505 -supp -for pub-final/img/TVOC_recON.png
- sensors-1450505 -supp -for pub-final/img/T_adim.png
- sensors-1450505 -supp -for pub-final/img/T_recOFF.png
- sensors-1450505 -supp -for pub-final/img/T_recON.png
- sensors-1450505 -supp -for pub-final/metroautomotive.bib
- sensors-1450505 -supp -for pub-final/sensors-1450505-supplementary-english.aux
- sensors-1450505 -supp -for pub-final/sensors-1450505-supplementary-english.bbl
- sensors-1450505 -supp -for pub-final/sensors-1450505-supplementary-english.blg
- sensors-1450505 -supp -for pub-final/sensors-1450505-supplementary-english.log
- sensors-1450505 -supp -for pub-final/sensors-1450505-supplementary-english.out
- sensors-1450505 -supp -for pub-final/sensors-1450505-supplementary-english.pdf
- sensors-1450505 -supp -for pub-final/sensors-1450505-supplementary-english.synctex.gz
- sensors-1450505 -supp -for pub-final/sensors-1450505-supplementary-english.tex
