# Supplementary material for: Air Quality and Comfort Characterisation within an Electric Vehicle Cabin in Heating and Cooling Operations
Source: Sensors (Basel). 2022 Jan 11;22(2):543. doi: 10.3390/s22020543 (PMC8778250; doi:10.3390/s22020543)
Supplement: Supplementary file 1 [file sensors-22-00543-s001.zip › sensors-1450505 -supp -for pub-final/metroautomotive.bib]

% Month formatting fix
@string{ jan = "January" }
@string{ feb = "February" }
@string{ mar = "March" }
@string{ apr = "April" }
@string{ may = "May" }
@string{ jun = "June" }
@string{ jul = "July" }
@string{ aug = "August" }
@string{ sep = "September" }
@string{ oct = "October" }
@string{ nov = "November" }
@string{ dec = "December" }

@article{sensortec2018bme280,
  title={BME280 Combined humidity and pressure sensor},
  author={Sensortec, Bosch},
  journal={Bosch Sensortec},
  year={2018}
}

@inproceedings{2013-01-1494,
author={Kim, Yong chul and Park, June Kyu and Lee, Bock Cheol and Grady, Michael L. and Jung, Heejung},
title={Vehicle Cabin Air Quality with Fractional Air Recirculation},
booktitle={SAE 2013 World Congress \& Exhibition},
publisher={SAE International},
month={apr},
year={2013},
doi={https://doi.org/10.4271/2013-01-1494},
url={https://doi.org/10.4271/2013-01-1494},
issn={0148-7191},
abstract={A fractional recirculation of cabin air was proposed and studied to improve cabin air quality by reducing cabin particle concentrations. Vehicle tests were run with differing number of passengers (1, 2, 3, and 4), four fan speed settings and at 20, 40, and 70 mph. A manual control was installed for the recirculation flap door so different ratios of fresh air to recirculated air could be used. Full recirculation is the most efficient setting in terms of thermal management and particle concentration reduction, but this causes elevated CO₂ levels in the cabin. The study demonstrated cabin CO₂ concentrations could be controlled below a target level of 2000 ppm at various driving conditions and fan speeds with more than 85\% of recirculation. The proposed fractional air recirculation method is a simple yet innovative way of improving cabin air quality. Some energy saving is also expected, especially with the air conditioning system. More recirculation means less energy is required to cool the cabin air, as opposed to cooling 100\% outside air under hot weather conditions.}
}


@www{maxim_guidelines,
	title = {Guidelines for {Reliable} {Long} {Line} 1-{Wire} {Networks}},
	url= {https://www.maximintegrated.com/en/design/technical-documents/tutorials/1/148.html},
	howpublished = {Available online: \url{https://www.maximintegrated.com/en/design/technical-documents/tutorials/1/148.html}},
	urldate = {2021-10-14},
	file = {Guidelines for Reliable Long Line 1-Wire Networks:C\:\\Users\\LuigiRussi\\Zotero\\storage\\S74JSFSS\\148.html:text/html},
}


@INPROCEEDINGS{conf_metroa,  author={Russi, Luigi and Guidorzi, Paolo and Pulvirenti, Beatrice and Semprini, Giovanni and Aguiari, Davide and Pau, Giovanni},  booktitle={2021 IEEE International Workshop on Metrology for Automotive (MetroAutomotive)},   title={Air quality and comfort characterisation within an electric vehicle cabin},   year={2021},  volume={},  number={},  pages={169-174},  abstract={This paper focuses on a sensors system setup for the characterization of the air quality within the cabin of a Battery Electric Vehicle (BEV). The concentration of PM2.5 and VOC are measured employing a low-cost Arduino-based system of sensors. Comparisons between the air quality measured in the cabin during different configurations of the air-ventilation system are provided and discussed. The main differences outlined are related to the open air and recirculation configurations. The air temperature distribution, together with various airborne pollutants are monitored and related to the energy consumption of the heating ventilation and air conditioning (HVAC) system. A wider concept of comfort is thus explored based on the use of sensors in the automotive scenario.},  keywords={},  doi={10.1109/MetroAutomotive50197.2021.9502853},  ISSN={},  month={July},}


@article{li_reducing_2018,
	title = {Reducing {Mobile} {Air} {Conditioner} ({MAC}) {Power} {Consumption} {Using} {Active} {Cabin}-{Air}-{Recirculation} in {A} {Plug}-{In} {Hybrid} {Electric} {Vehicle} ({PHEV})},
	volume = {9},
	copyright = {http://creativecommons.org/licenses/by/3.0/},
	url = {https://www.mdpi.com/2032-6653/9/4/51},
	doi = {10.3390/wevj9040051},
	abstract = {Air conditioner power consumption accounts for a large fraction of the total power used by hybrid and electric vehicles. This study examined the effects of three different cabin air ventilation settings on mobile air conditioner (MAC) power consumption, such as fresh mode with air conditioner on (ACF), fresh mode with air conditioner off (ACO), and air recirculation mode with air conditioner on (ACR). Tests were carried out for both indoor chassis dynamometer and on-road tests using a 2012 Toyota Prius plug-in hybrid electric vehicle. Real-time power consumption and fuel economy were calculated from On-Board Diagnostic-II (OBD-II) data and compared with results from the carbon balance method. MAC consumed 28.4\% of the total vehicle power in ACR mode when tested with the Supplemental Federal Test Procedure (SFTP) SC03 driving cycle on the dynamometer, which was 6.1\% less than in ACF mode. On the other hand, ACR and ACF mode did not show significant differences for the less aggressive on-road tests. This is likely due to the significantly lower driving loads experienced in the local driving route compared to the SC03 driving cycle. On-road and SC03 test results suggested that more aggressive driving tends to magnify the effects of the vehicle HVAC (heating, ventilation, and air conditioning) system settings. ACR conditions improved relative fuel economy (or vehicle energy efficiency) to that of ACO conditions by {\textasciitilde}20\% and {\textasciitilde}8\% compared to ACF conditions for SC03 and on-road tests, respectively. Furthermore, vehicle cabin air quality was measured and analyzed for the on-road tests. ACR conditions significantly reduced in-cabin particle concentrations, in terms of aerosol diffusion charger signal, by 92\% compared to outside ambient conditions. These results indicate that cabin air recirculation is a promising method to improve vehicle fuel economy and improve cabin air quality.},
	language = {en},
	number = {4},
	urldate = {2021-03-18},
	journal = {World Electric Vehicle Journal},
	author = {Li, Chengguo and Brewer, Eli and Pham, Liem and Jung, Heejung},
	month = dec,
	year = {2018},
	note = {Number: 4 Publisher: Multidisciplinary Digital Publishing Institute},
	keywords = {auxiliary power consumption, fuel economy, Plug-in Hybrid Vehicle, state of charge},
	pages = {51},
	file = {Full Text PDF:/home/tfdU32S1615/Zotero/storage/TBGSEPUA/Li et al. - 2018 - Reducing Mobile Air Conditioner (MAC) Power Consum.pdf:application/pdf;Snapshot:/home/tfdU32S1615/Zotero/storage/QYKWMSSN/51.html:text/html}
}

@patent{newman_automatic_2019,
	title = {Automatic vehicle cabin air filtration system},
	url = {https://patents.google.com/patent/US10245924B2/en},
	nationality = {US},
	language = {en},
	assignee = {NIO USA Inc},
	number = {US10245924B2},
	urldate = {2021-03-18},
	author = {NEWMAN, Austin},
	month = apr,
	year = {2019},
	keywords = {air, air flow, controller, electronic, vehicle},
	file = {Fulltext PDF:/home/tfdU32S1615/Zotero/storage/CUJLRA3Y/NEWMAN - 2019 - Automatic vehicle cabin air filtration system.pdf:application/pdf}
}

@inproceedings{vartires_research_2017,
	title = {Research on thermal comfort and indoor air pollution in a passenger car},
	doi = {10.1109/CIEM.2017.8120872},
	abstract = {The poor prediction and evaluation of the thermal comfort state inside a passenger car are caused by these environment's main features, determined by the indoor conditions. The interior environment's thermal unevenness associated with different local speed values and air temperature, solar radiation and radiant heat flow caused by interior surfaces, lead to a difficult determination of the comfort criterion. The interior climate is influenced by transitional thermal conditions. The differences in psychological and physical nature between the passengers underline even more those delicate aspects. Thus, the interior environment is affected by numerous parameters which include: different temperatures of surfaces and the inside air, air speed distribution in a complex geometry, relative humidity, solar radiation intensity and its reflection on different types of material, clothing types, etc. This paper approaches the thermal comfort evaluation in a passenger car on an experimental way, through questionnaires related to indoor pollution.},
	booktitle = {2017 {International} {Conference} on {ENERGY} and {ENVIRONMENT} ({CIEM})},
	author = {Vartires, A. and Colda, I. and Toropoc, S. M.},
	month = oct,
	year = {2017},
	keywords = {air pollution, air speed distribution, atmospheric temperature, automobiles, Automobiles, automotive application, clothing, comfort criterion, heat transfer, indoor air pollution, indoor conditions, indoor pollution, interior climate, interior environment, passenger car, physical nature, pollution, Pollution measurement, psychological nature, radiant heat flow, Solar radiation, solar radiation intensity, space vehicles, Sun, Temperature distribution, Temperature measurement, Temperature sensors, thermal comfort, thermal comfort evaluation, thermal comfort state, transitional thermal conditions, ventilation},
	pages = {148--152},
	file = {IEEE Xplore Full Text PDF:/home/tfdU32S1615/Zotero/storage/RCRGL3DK/Vartires et al. - 2017 - Research on thermal comfort and indoor air polluti.pdf:application/pdf;IEEE Xplore Abstract Record:/home/tfdU32S1615/Zotero/storage/9RCTJWDV/8120872.html:text/html}
}

@article{pham_development_2019,
	title = {Development of a {Standard} {Testing} {Method} for {Vehicle} {Cabin} {Air} {Quality} {Index}},
	volume = {12},
	doi = {10.4271/02-12-02-0012},
	journal = {SAE International Journal of Commercial Vehicles},
	author = {Pham, Liem and Molden, Nick and Boyle, Sam and Johnson, K.C. and Jung, Heejung},
	month = may,
	year = {2019},
	file = {Full Text PDF:/home/tfdU32S1615/Zotero/storage/H3XYNFTQ/Pham et al. - 2019 - Development of a Standard Testing Method for Vehic.pdf:application/pdf}
}

@patent{alger_automatic_2019,
	title = {Automatic vehicle climate control based on predicted air quality},
	url = {https://patents.google.com/patent/US10226982B2/en},
	nationality = {US},
	language = {en},
	assignee = {International Business Machines Corp},
	number = {US10226982B2},
	urldate = {2021-03-18},
	author = {Alger, Joshua A. and Buss, Alan R. and Creasman, James D. and Hoy, Jeffrey R.},
	month = mar,
	year = {2019},
	keywords = {air, air quality, airflow, climate control, vehicle},
	file = {Fulltext PDF:/home/tfdU32S1615/Zotero/storage/B65ZSSHV/Alger et al. - 2019 - Automatic vehicle climate control based on predict.pdf:application/pdf}
}

@article{karami_continuous_2018,
	title = {Continuous monitoring of indoor environmental quality using an {Arduino}-based data acquisition system},
	volume = {19},
	issn = {2352-7102},
	url = {https://www.sciencedirect.com/science/article/pii/S2352710218301025},
	doi = {10.1016/j.jobe.2018.05.014},
	abstract = {Building performance monitoring could be limited due to the cost and inflexibility of hardware and software platforms for data acquisition. This paper describes a portable continuous measurement toolbox which provides a robust, easily extendable, and low-cost setup for indoor environmental quality (IEQ) monitoring and performance assessment. Various sensors—temperature, relative humidity, illuminance, CO2, VOC, PM2.5, and occupancy—for IEQ performance measurement are included in this toolbox. Arduino Uno boards were connected to the sensors for data acquisition. ZigBee communication protocol was established between an XBee device for each Arduino board and an XBee receiver connected to a computer. The toolbox utilized the open source, agent-based software platform VOLTTRON for data communication and analysis. The data collection system was calibrated against an accurate data acquisition card. Experiments have been conducted using the toolbox for assessing IEQ performance in an open computer lab within a commercial building. Thermal comfort, indoor air quality, and lighting performance have been analyzed based on collected data. The study demonstrated reliability and robustness of the toolbox for continuous monitoring of indoor environmental quality.},
	language = {en},
	urldate = {2021-03-18},
	journal = {Journal of Building Engineering},
	author = {Karami, Majid and McMorrow, Gabrielle Viola and Wang, Liping},
	month = sep,
	year = {2018},
	keywords = {Indoor environmental quality, VOLTTRON, Wireless communication, ZigBee},
	pages = {412--419},
	file = {ScienceDirect Full Text PDF:/home/tfdU32S1615/Zotero/storage/HFXXRUHS/Karami et al. - 2018 - Continuous monitoring of indoor environmental qual.pdf:application/pdf;ScienceDirect Snapshot:/home/tfdU32S1615/Zotero/storage/6LME9PX7/S2352710218301025.html:text/html}
}

@article{kumar_sai_low_2019,
	series = {2nd {International} {Conference} on {Recent} {Trends} in {Advanced} {Computing} {ICRTAC} -{DISRUP} - {TIV} {INNOVATION} , 2019 {November} 11-12, 2019},
	title = {Low {Cost} {IoT} {Based} {Air} {Quality} {Monitoring} {Setup} {Using} {Arduino} and {MQ} {Series} {Sensors} {With} {Dataset} {Analysis}},
	volume = {165},
	issn = {1877-0509},
	url = {https://www.sciencedirect.com/science/article/pii/S187705092030051X},
	doi = {10.1016/j.procs.2020.01.043},
	abstract = {ThispapertalksaboutcosteffectiveArduinobasedAirQualityMonitoringsetupusingMQseriessensorswhicharequitesuitable to install in both indoor and outdoor provided that properly calibrated before installing. There are many MQ series sensors out of which MQ135 and MQ7 have been considered here as MQ135 is able to detect ammonia, carbon dioxide, alcohol or even smokeandMQ7helpstocalculateCarbonMonoxidealoneandthesetwosensorsarequitesuitablefortheapplicationconsidered. Government of India has taken enough measures already to minimize the air being polluted. The whole setup can be made as acompact device with low cost and can be used as a carry-in device such that awareness is brought among the people of how's the airqualityleveloftheareasurroundedbythepersoneitherindoororoutdoor.Adverseeffectsofairpollutionleadstorespiratory problems, skin diseases etc., Moreover, the data collected by these sensors will be pushed to the cloud on back end, say here ThingspeakischosenandtherearemanyopensourceIoTsupportingplatforms.Attheend,dataanalysiswasdoneonthedataset collected from the setup which is installed at various places across the VIT University, Vellore. This analysis helps in deeper understanding of the air quality status such that people will be aware of what will happen if the same air quality continues for a longtime.},
	language = {en},
	urldate = {2021-03-18},
	journal = {Procedia Computer Science},
	author = {Kumar Sai, Kinnera Bharath and Mukherjee, Subhaditya and Parveen Sultana, H},
	month = jan,
	year = {2019},
	keywords = {IoT, Machine Learning, MQ135 Sensor, MQ7 Sensor, PPM (parts per million), Thingspeak},
	pages = {322--327},
	file = {ScienceDirect Full Text PDF:/home/tfdU32S1615/Zotero/storage/U3J3JEBE/Kumar Sai et al. - 2019 - Low Cost IoT Based Air Quality Monitoring Setup Us.pdf:application/pdf;ScienceDirect Snapshot:/home/tfdU32S1615/Zotero/storage/3I7CSRJE/S187705092030051X.html:text/html}
}

@article{kondaveeti_systematic_2021,
	title = {A systematic literature review on prototyping with {Arduino}: {Applications}, challenges, advantages, and limitations},
	volume = {40},
	issn = {1574-0137},
	shorttitle = {A systematic literature review on prototyping with {Arduino}},
	url = {https://www.sciencedirect.com/science/article/pii/S1574013721000046},
	doi = {10.1016/j.cosrev.2021.100364},
	abstract = {Arduino, an open-source electronics platform, has become the go-to option for anyone working on interactive hardware and software projects. An Arduino board (such as the Uno) connected to a breadboard with plugins such as inputs, sensors, lights, and displays can be controlled by a code written in the Arduino development environment. How to achieve this is by prototyping with Arduino. Prototyping with Arduino has grown in popularity with the increased use of the Arduino platform. Prototyping with Arduino, however, is not an easy task for nonprogrammers with interest in the field. With increased public interest in the field will come a need for accessible information. This paper presents a methodical literature review intended to intensively analyze and compare existing primary studies on prototyping with Arduino. We found about 130 of such studies, all peer-reviewed and published within the last 15 years, including these years (2015–2020). These studies were tediously and carefully chosen through a three-step process. In this paper, a cautious analysis of selected studies was followed by a clear description of the methods applied. The methods were categorized according to the success rate of the studied prototypes. Results obtained can be used in researches on the best technique to adopt while prototyping with Arduino. They can also be used in electronics researches and by individuals who wish to obtain a guide on prototyping with Arduino despite lacking grounded knowledge of the subject matter.},
	language = {en},
	urldate = {2021-03-18},
	journal = {Computer Science Review},
	author = {Kondaveeti, Hari Kishan and Kumaravelu, Nandeesh Kumar and Vanambathina, Sunny Dayal and Mathe, Sudha Ellison and Vappangi, Suseela},
	month = may,
	year = {2021},
	keywords = {BeagleBone, Raspberry Pi, Sharks Cove, Waspmote},
	pages = {100364},
	file = {ScienceDirect Full Text PDF:/home/tfdU32S1615/Zotero/storage/EJGDKV7B/Kondaveeti et al. - 2021 - A systematic literature review on prototyping with.pdf:application/pdf;ScienceDirect Snapshot:/home/tfdU32S1615/Zotero/storage/8DUNX5U4/S1574013721000046.html:text/html}
}

@www{guthrie_nistsematech_2020,
	title = {{NIST}/{SEMATECH} e-{Handbook} of {Statistical} {Methods} ({NIST} {Handbook} 151)},
	copyright = {License Information       for NIST data},
	url = {https://www.itl.nist.gov/div898/handbook/},
	howpublished = {Available online: \url{https://www.itl.nist.gov/div898/handbook/}},
	abstract = {The NIST/SEMATECH e-Handbook of Statistical Methods is a Web-based book written to help scientists and engineers incorporate statistical methods into their work as efficiently as possible. Ideally, it will serve as a reference which will help scientists and engineers design their own experiments and carry out the appropriate analyses when a statistician is not available to help. It is also hoped that it will serve as a useful educational tool that will help users of statistical methods and consumers of statistical information better understand statistical procedures and their underlying assumptions, and more clearly interpret scientific and engineering results stated in statistical terms.},
	language = {en},
	urldate = {2021-03-18},
	publisher = {National Institute of Standards and Technology},
	author = {Guthrie, William F.},
	year = {2020},
	doi = {10.18434/M32189},
	note = {},
	keywords = {analysis of variance, experimental design, exploratory data analysis, FOS: Mathematics, graphics, model validation, process characterization, quality control, regression, reliability, statistical modeling, Statistics, time series, uncertaintyanalysis},
	file = {E-Handbook.pdf:/home/tfdU32S1615/Zotero/storage/WEAXICY7/E-Handbook.pdf:application/pdf}
}

@book{iso_bs_2012,
	title = {{BS} {ISO} 12219-1:2012. {Interior} air of road vehicles — {Part} 1: {Whole} vehicle test chamber —{Specification} and method for the determination of volatile organic compounds in cabin interiors},
	abstract = {Volatile organic compounds (VOCs) are widely used in industry and can be emitted by many everyday products
and materials. They have attracted attention in recent years because of their impact on indoor air quality. After
homes and workplaces, people spend a lot of time in their vehicles. It is important to determine the material
emissions of interior parts and to reduce them to an acceptable level, if required. Therefore it is necessary
to obtain comprehensive and reliable information about the types of organic compounds in the interior air of
vehicles and also their concentrations.},
	language = {en},
	publisher = {BSI Standards Publication},
	author = {ISO},
	year = {2012},
	file = {Iso - INTERNATIONAL STANDARD.pdf:/home/tfdU32S1615/Zotero/storage/C47DZHJV/Iso - INTERNATIONAL STANDARD.pdf:application/pdf}
}

@article{yasuda_comparison_2012,
	title = {Comparison of the {Characteristics} of {Small} {Commercial} {NDIR} {CO2} {Sensor} {Models} and {Development} of a {Portable} {CO2} {Measurement} {Device}},
	volume = {12},
	copyright = {http://creativecommons.org/licenses/by/3.0/},
	url = {https://www.mdpi.com/1424-8220/12/3/3641},
	doi = {10.3390/s120303641},
	abstract = {Many sensors have to be used simultaneously for multipoint carbon dioxide (CO2) observation. All the sensors should be calibrated in advance, but this is a time-consuming process. To seek a simplified calibration method, we used four commercial CO2 sensor models and characterized their output tendencies against ambient temperature and length of use, in addition to offset characteristics. We used four samples of standard gas with different CO2 concentrations (0, 407, 1,110, and 1,810 ppm). The outputs of K30 and AN100 models showed linear relationships with temperature and length of use. Calibration coefficients for sensor models were determined using the data from three individual sensors of the same model to minimize the relative RMS error. When the correction was applied to the sensors, the accuracy of measurements improved significantly in the case of the K30 and AN100 units. In particular, in the case of K30 the relative RMS error decreased from 24\% to 4\%. Hence, we have chosen K30 for developing a portable CO2 measurement device (10 × 10 × 15 cm, 900 g). Data of CO2 concentration, measurement time and location, temperature, humidity, and atmospheric pressure can be recorded onto a Secure Digital (SD) memory card. The CO2 concentration in a high-school lecture room was monitored with this device. The CO2 data, when corrected for simultaneously measured temperature, water vapor partial pressure, and atmospheric pressure, showed a good agreement with the data measured by a highly accurate CO2 analyzer, LI-6262. This indicates that acceptable accuracy can be realized using the calibration method developed in this study.},
	language = {en},
	number = {3},
	urldate = {2021-03-16},
	journal = {Sensors},
	author = {Yasuda, Tomomi and Yonemura, Seiichiro and Tani, Akira},
	month = mar,
	year = {2012},
	note = {Number: 3
Publisher: Molecular Diversity Preservation International},
	keywords = {calibration, CO$_{\textrm{2}}$ sensor, multipoint observation, portable CO$_{\textrm{2}}$ measurement device},
	pages = {3641--3655},
	file = {Full Text PDF:/home/tfdU32S1615/Zotero/storage/E5PD9BUD/Yasuda et al. - 2012 - Comparison of the Characteristics of Small Commerc.pdf:application/pdf;Snapshot:/home/tfdU32S1615/Zotero/storage/PRG5WICD/3641.html:text/html}
}

@book{world_health_organization_who_2010,
	address = {Copenhagen},
	title = {Who guidelines for indoor air quality: selected pollutants},
	isbn = {978-92-890-0213-4},
	shorttitle = {Who guidelines for indoor air quality},
	language = {en},
	publisher = {WHO},
	editor = {World Health Organization},
	year = {2010},
	note = {OCLC: ocn696099951},
	keywords = {Buildings, Environmental engineering, Indoor air pollution, Indoor air quality},
	file = {World Health Organization - 2010 - Who guidelines for indoor air quality selected po.pdf:/home/tfdU32S1615/Zotero/storage/FKDSV9SD/World Health Organization - 2010 - Who guidelines for indoor air quality selected po.pdf:application/pdf}
}

@book{world_health_organization_who_2014,
	address = {Geneva, Switzerland},
	title = {{WHO} guidelines for indoor air quality: household fuel combustion},
	isbn = {978-92-4-154887-8},
	shorttitle = {{WHO} guidelines for indoor air quality},
	abstract = {Built on existing WHO indoor air quality guidelines for specific pollutants, these guidelines bring together the most recent evidence on fuel use, emission and exposure levels, health risks, intervention impacts and policy considerations, to provide practical recommendations to reduce this health burden},
	language = {en},
	publisher = {World Health Organization},
	editor = {World Health Organization},
	year = {2014},
	note = {OCLC: ocn927460179},
	keywords = {adverse effects, Air Pollution, Indoor, Cooking, Developing countries, Developing Countries, Fossil Fuels, Fuel, Guideline, Health aspects, Heating, Household Products, Indoor air pollution, Indoor air quality, prevention \& control},
	file = {World Health Organization - 2014 - WHO guidelines for indoor air quality household f.pdf:/home/tfdU32S1615/Zotero/storage/NRJDNB98/World Health Organization - 2014 - WHO guidelines for indoor air quality household f.pdf:application/pdf}
}

@book{heseltine_who_2009,
	address = {Copenhagen},
	title = {{WHO} guidelines for indoor air quality: dampness and mould},
	isbn = {978-92-890-4168-3},
	shorttitle = {{WHO} guidelines for indoor air quality},
	language = {en},
	publisher = {WHO},
	editor = {Heseltine, Elisabeth and Rosen, Jerome and World Health Organization},
	year = {2009},
	note = {OCLC: ocn429024432},
	keywords = {Control, Dampness in buildings, Indoor air pollution, Molds (Fungi)},
	file = {Heseltine et al. - 2009 - WHO guidelines for indoor air quality dampness an.pdf:/home/tfdU32S1615/Zotero/storage/GNFVY8LZ/Heseltine et al. - 2009 - WHO guidelines for indoor air quality dampness an.pdf:application/pdf}
}


@article{settimo_indoor_2020,
	title = {Indoor {Air} {Quality}: {A} {Focus} on the {European} {Legislation} and {State}-of-the-{Art} {Research} in {Italy}},
	volume = {11},
	copyright = {http://creativecommons.org/licenses/by/3.0/},
	shorttitle = {Indoor {Air} {Quality}},
	url = {https://www.mdpi.com/2073-4433/11/4/370},
	doi = {10.3390/atmos11040370},
	abstract = {The World Health Organization (WHO) has always stressed the importance of indoor air quality (IAQ) and the potential danger of pollutants emitted from indoor sources; thus, it has become one of the main determinants for health. In recent years, reference documents and guidelines have been produced on many pollutants in order to: i) decrease their impact on human health (as well as the number of pollutants present in indoor environments), and ii) regulate the relevant levels of chemicals that can be emitted from the various materials. The aim of this paper is to discuss and compare the different legislations present in the European Union (EU). Furthermore, a focus of this paper will be dedicated at Italian legislation, where there is currently no specific reference to IAQ. Although initiatives in the pre-regulatory sector have multiplied, a comprehensive and integrated policy on the issue is lacking. Pending framework law for indoor air quality, which takes into account WHO indications, the National Study Group (GdS) on Indoor Air Pollution by the Italian Institute of Health (IIS) is committed to providing shared technical-scientific documents in order to allow actions harmonized at a national level. An outlook of the main Italian papers published during these last five years will be reported and discussed.},
	language = {en},
	number = {4},
	urldate = {2021-03-16},
	journal = {Atmosphere},
	author = {Settimo, Gaetano and Manigrasso, Maurizio and Avino, Pasquale},
	month = apr,
	year = {2020},
	note = {Number: 4
Publisher: Multidisciplinary Digital Publishing Institute},
	keywords = {Europe, focus, health, indoor air quality, legislation, pollutants, residential, school, TLV, workers},
	pages = {370},
	file = {Full Text PDF:/home/tfdU32S1615/Zotero/storage/U32ME3HX/Settimo et al. - 2020 - Indoor Air Quality A Focus on the European Legisl.pdf:application/pdf;Snapshot:/home/tfdU32S1615/Zotero/storage/5A9MGUCU/370.html:text/html}
}


@article{heo_comparison_2019,
	title = {Comparison of filtration performance of commercially available automotive cabin air filters against various airborne pollutants},
	volume = {161},
	issn = {0360-1323},
	url = {https://www.sciencedirect.com/science/article/pii/S0360132319304822},
	doi = {10.1016/j.buildenv.2019.106272},
	abstract = {Controlling air pollutants in the automobile cabin environment has become increasingly important owing to the health risks of exposure to high concentrations of harmful air pollutants. To protect daily commuters and drivers against the harmful effects of air pollution, modern automobiles are commonly equipped with automotive cabin air filters (ACAFs). Thus, understanding the filtration performance of ACAFs is essential for assessing cabin indoor air quality. In this study, six original equipment manufacturer (OEM) and nine after-market ACAFs were selected and their particulate matter (PM) filtration performance against standard particle (ISO 12103-1 A2 dust), filter pressure drop under various airflow velocities, and gas removal performance against standard test gases (n-butane and toluene) were estimated. In the PM filtration test, the lowest filtration performance occurred at a particle size range of 0.3–0.5 μm, with a filtration efficiency of 50–90\%, and the filtration performance increased with increasing particle size. The PM filtration performance of OEM ACAFs (72.3 ± 13.81\%) was higher than that of after-market ACAFs (56.4 ± 23.72\%). All test OEM ACAFs satisfied the Korea Air Cleaning Association standard filtration performance guidelines for 0.3–0.5-μm particles ({\textgreater}50\%), but four of the nine after-market ACAFs did not satisfy the standard guidelines. In addition, only one of the six OEM ACAFs simultaneously satisfied the standard removal performance guidelines for n-butane ({\textgreater}70\% after 1 min and {\textgreater}45\% after 5 min) and toluene ({\textgreater}80\% after 1 min and {\textgreater}70\% after 5 min). This study provides valuable baseline information on ACAFs for understanding and improving cabin indoor air quality.},
	language = {en},
	urldate = {2021-03-11},
	journal = {Building and Environment},
	author = {Heo, Ki Joon and Noh, Jung Woo and Lee, Byung Uk and Kim, Yeonsang and Jung, Jae Hee},
	month = aug,
	year = {2019},
	keywords = {Air filter, Air pollution, Automotive cabin, Particulate matter, Volatile organic compounds},
	pages = {106272},
	file = {ScienceDirect Full Text PDF:/home/tfdU32S1615/Zotero/storage/8UCBZHMY/Heo et al. - 2019 - Comparison of filtration performance of commercial.pdf:application/pdf;ScienceDirect Snapshot:/home/tfdU32S1615/Zotero/storage/V8EEK5MH/S0360132319304822.html:text/html}
}


@inproceedings{doyle_review_2015,
	title = {A review of the thermal performance of electric vehicles},
	doi = {10.1109/ITEC-India.2015.7386922},
	abstract = {It is becoming widely accepted that the electric vehicle (EV) has found its place in the automobile market as a solution to many topical issues that face governments, policy makers, industrial stakeholders and even individuals in terms of energetic, economic and environmental sustainability. However, issues still surround the reliability of this technology resulting in slow penetration of the EV into the market as a competent competitor. This paper will focus on the cabin heating aspect of the EV. The conventional internal combustion vehicle (ICV) uses `waste' heat from the engine to heat the vehicle. With a battery powered vehicle there is no heat produced to provide thermal comfort to the passenger and so this must be a consideration when looking at the range, longevity and overall performance of the EV. Previous studies have assessed the thermal properties of the vehicle cabin through experimental and modelling analyses. Few studies have considered solar radiation's contribution to space heating of a vehicle's cabin. Figures are presented to illustrate the relationship between temperature difference of ambient temperature and cabin temperature and energy used to heat the vehicle. This paper will refer to experiments carried out on Renault Zoe electric vehicle.},
	booktitle = {2015 {IEEE} {International} {Transportation} {Electrification} {Conference} ({ITEC})},
	author = {Doyle, Aisling and Muneer, Tariq and Smith, Ian},
	month = aug,
	year = {2015},
	note = {ISSN: null},
	keywords = {Temperature measurement, Vehicles, battery powered vehicles, space heating, solar radiation, Solar radiation, automobile market reliability, automobiles, battery powered vehicle, economic sustainability, electric vehicle thermal performance, energetic sustainability, engine waste heat, environmental economics, environmental sustainability, EV cabin heating, internal combustion engines, internal combustion vehicle, passenger, power markets, reliability, solar heating, Space heating, sustainable development, Temperature, Thermal analysis, waste heat},
	pages = {1--5},
	file = {IEEE Xplore Full Text PDF:/home/tfdU32S1615/Zotero/storage/GU54C95Y/Doyle et al. - 2015 - A review of the thermal performance of electric ve.pdf:application/pdf;IEEE Xplore Abstract Record:/home/tfdU32S1615/Zotero/storage/I9HAMBXM/7386922.html:text/html}
}

@inproceedings{increased_air,
	abstract = "The EPA has issued regulations in the Final Rulemaking for 2017-2025 Light-Duty Vehicle Greenhouse Gas Emission Standards and Corporate Average Fuel Economy Standards (420r12901-3). This document provides credits against the fuel economy regulations for various Air Conditioning technologies. One of these credits is associated with increased use of recirculation air mode, when the ambient is over 24°C (75°F.). The authors want to communicate the experiences in their careers that highlighted issues with air quality in the interior of the vehicle cabin. Cabin contamination sources may result in safety and health issues for both younger and older drivers. Alertness concerns may hinder their ability to operate a vehicle safely.",
	author = "Ward J. Atkinson and William Raymond Hill and Gursaran D. Mathur",
	booktitle = "SAE Technical Paper",
	doi = "10.4271/2017-01-0169",
	journal = "",
	month = "03",
	number = "",
	pages = "",
	publisher = "SAE International",
	title = "The Impact of Increased Air Recirculation on Interior Cabin Air Quality",
	url = "https://doi.org/10.4271/2017-01-0169",
	volume = "",
	year = "2017"
}

@incollection{christ_sensor_2014,
	title = {Sensor {Theory}},
	isbn = {978-0-08-098288-5},
	url = {https://linkinghub.elsevier.com/retrieve/pii/B9780080982885000129},
	language = {en},
	urldate = {2021-03-05},
	booktitle = {The {ROV} {Manual}},
	publisher = {Elsevier},
	author = {Christ, Robert D. and Wernli, Robert L.},
	year = {2014},
	doi = {10.1016/B978-0-08-098288-5.00012-9},
	pages = {297--326},
	file = {Christ and Wernli - 2014 - Sensor Theory.pdf:/home/tfdU32S1615/Zotero/storage/SN6RCATR/Christ and Wernli - 2014 - Sensor Theory.pdf:application/pdf}
}


@www{m_gerboles_measuring_2017,
	type = {Text},
	title = {Measuring air pollution with low-cost sensors},
	url = {https://ec.europa.eu/jrc/en/publication/brochures-leaflets/measuring-air-pollution-low-cost-sensors},
	howpublished = {Available online: \url{https://ec.europa.eu/jrc/en/publication/brochures-leaflets/measuring-air-pollution-low-cost-sensors}},
	abstract = {Measuring air pollution with low-cost sensors},
	language = {en},
	urldate = {2021-03-05},
	journal = {EU Science Hub - European Commission},
	author = {{M. Gerboles} and {L. Spinelle} and {A. Borowiak}},
	month = nov,
	year = {2017},
	file = {Snapshot:/home/tfdU32S1615/Zotero/storage/KUNTCGIA/measuring-air-pollution-low-cost-sensors.html:text/html;team - 2017 - Measuring air pollution with low-cost sensors.pdf:/home/tfdU32S1615/Zotero/storage/4Y3YCWJP/team - 2017 - Measuring air pollution with low-cost sensors.pdf:application/pdf}
}

@article{doyle_energy_2019,
	title = {Energy consumption and modelling of the climate control system in the electric vehicle},
	volume = {37},
	issn = {0144-5987},
	url = {https://doi.org/10.1177/0144598718806458},
	doi = {10.1177/0144598718806458},
	abstract = {With the introduction of electric vehicles in the automobile market, limited information is available on how the battery’s energy consumption is distributed. This paper focuses on the energy consumption of the vehicle when the heating and cooling system is in operation. On average, 18 and 14\% for the battery’s energy capacity is allocated to heating and cooling requirements, respectively. The conventional internal combustion engine vehicle uses waste heat from its engine to provide for passenger thermal requirements at no cost to the vehicle’s propulsion energy demands. However, the electric vehicle cannot avail of this luxury to recycle waste heat. In order to reduce the energy consumed by the climate control system, an analysis of the temperature profile of a vehicle’s cabin space under various weather conditions is required. The present study presents a temperature predicting algorithm to predict temperature under various weather conditions. Previous studies have limited consideration to the fluctuation of solar radiation space heating to a vehicle’s cabin space. This model predicts solar space heating with a mean bias error and root mean square error of 0.26 and 0.57°C, respectively. This temperature predicting model can potentially be developed with further research to predict the energy required by the vehicle’s primary lithium-ion battery to heat and cool the vehicle’s cabin space. Thus, this model may be used in a route planning application to reduce range anxiety when drivers undertake a journey under various ambient weather conditions while optimising the energy consumption of the electric vehicle.},
	language = {en},
	number = {1},
	urldate = {2021-03-05},
	journal = {Energy Exploration \& Exploitation},
	author = {Doyle, Aisling and Muneer, Tariq},
	month = jan,
	year = {2019},
	note = {Publisher: SAGE Publications Ltd STM},
	keywords = {Electric vehicles, heating, cooling, solar modelling, temperature prediction, thermal modelling},
	pages = {519--543},
	file = {SAGE PDF Full %Text:/home/tfdU32S1615/Zotero/storage/IH64YNDZ/Doyle and Muneer - 2019 - Energy consumption and modelling of the climate co.pdf:application/pdf}
}

@article{tryner_effects_2020,
	title = {Effects of aerosol type and simulated aging on performance of low-cost {PM} sensors},
	volume = {150},
	issn = {0021-8502},
	url = {https://www.sciencedirect.com/science/article/pii/S0021850220301415},
	doi = {10.1016/j.jaerosci.2020.105654},
	abstract = {Studies that characterize the performance of low-cost particulate matter (PM) sensors are needed to help practitioners understand the accuracy and precision of the mass and number concentrations reported by different models. We evaluated Plantower PMS5003, Sensirion SPS30, and Amphenol SM-UART-04L PM sensors in the laboratory by exposing them to: (1) four different polydisperse aerosols (ammonium sulfate, Arizona road dust, NIST Urban PM, and wood smoke) at concentrations ranging from 10 to 1000 μg m−3, (2) hygroscopic and hydrophobic aerosols (ammonium sulfate and oil) in an environment with varying relative humidity (15\%–90\%), (3) polystyrene latex spheres (PSL) ranging from 0.1 to 2.0 μm in diameter, and (4) extremely high concentrations of Arizona road dust (18-h mean total PM = 33,000 μg m−3; 18-h mean PM2.5 = 7300 μg m−3). Linear models relating PMS5003- and SPS30-reported PM2.5 concentrations to TEOM-reported ammonium sulfate concentrations up to 1025 μg m−3, nebulized Arizona road dust concentrations up to 540 μg m−3, and NIST Urban PM concentrations up to 330 μg m−3 had R2 ≥ 0.97; however, an F-test identified a significant lack of fit between the model and the data for each sensor/aerosol combination. Ratios of filter-derived to PMS5003-reported PM2.5 concentrations were 1.4, 1.7, 1.0, 0.4, and 4.3 for ammonium sulfate, nebulized Arizona road dust, NIST Urban PM, wood smoke, and oil mist, respectively. For SPS30 sensors, these ratios were 1.6, 2.1, 2.1, 0.6, and 2.2, respectively. Collocated PMS5003 sensors were less precise than collocated SPS30 sensors when measuring ammonium sulfate, nebulized Arizona road dust, NIST Urban PM, oil mist, or PSL. Our results indicated that particle count data reported by the PMS5003 were not reliable. The number size distribution reported by the PMS5003 (a) did not agree with APS data and (b) remained roughly constant whether the sensors were exposed to 0.1 μm PSL, 0.27 μm PSL, 0.72 μm PSL, 2.0 μm PSL, or any of the other laboratory-generated aerosols. The size distribution reported by the SPS30 did not always agree with APS data, but did shift towards larger particle sizes when the sensors were exposed to 0.72 PSL, 2.0 μm PSL, oil mist, or Arizona road dust from a fluidized bed generator. The proportions of PM mass assigned as PM1, PM2.5, and PM10 by all three sensor models shifted as the PSL size increased. After the sensors were exposed to high concentrations of Arizona road dust for 18 h, PM2.5 concentrations reported by SPS30 sensors remained consistent, whereas 3/8 PMS5003 sensors and 2/7 SM-UART-04L sensors began reporting erroneously high values.},
	language = {en},
	urldate = {2021-03-05},
	journal = {Journal of Aerosol Science},
	author = {Tryner, Jessica and Mehaffy, John and Miller-Lionberg, Daniel and Volckens, John},
	month = dec,
	year = {2020},
	keywords = {Aerosol light scattering, Nephelometer, Optical particle counter, Photometer, Plantower, PMS5003, SPS30},
	pages = {105654},
	file = {ScienceDirect Full Text PDF:/home/tfdU32S1615/Zotero/storage/72BVHYI7/Tryner et al. - 2020 - Effects of aerosol type and simulated aging on per.pdf:application/pdf;ScienceDirect Snapshot:/home/tfdU32S1615/Zotero/storage/ZTCGK5CG/S0021850220301415.html:text/html}
}

@book{iso_bs_2019,
	title = {{BS} {ISO} 16000‐37:2019. {Indoor} {Air} - {Part} 37: {Measurement} of {PM}\textsubscript{2,5} {mass} {concentration}},
	abstract = {Airborne particulate matter (colloquially known as “fine dust”) plays a role not only outdoors, but is
also significant in terms of hygiene, especially indoors. People in industrialized countries spend most
of the day indoors. Either particles are transported into indoor air from outdoor environments or the
particles directly result from indoor sources, such as smoking, residential wood burning and cooking.
PM2,5 concentration and composition in indoor environments strongly depend on parameters such as
the room size, relative humidity, air exchange rate, airflow conditions and sink effects on surfaces (e.g.
walls, ceilings, floor coverings, furnishings). In addition, particles already sedimented are temporarily
resuspended to the air through various activities and can be inhaled. All this can result in highly
variable levels of indoor PM2,5 pollution that are not easily ascertained or assessed in terms of their
impacts on health.
This document describes the general strategies for the measurement of indoor PM2,5 concentration.
This document was prepared in response to the need for improved comparability of methods for
particle measurement.},
	language = {en},
	publisher = {BSI Standards Publication},
	author = {ISO},
	year = {2019},
	file = {Iso - BSI Standards Publication.pdf:/home/tfdU32S1615/Zotero/storage/GL43DDCV/Iso - BSI Standards Publication.pdf:application/pdf}
}

@article{ruffer_new_2018,
	title = {New {Digital} {Metal}-{Oxide} ({MOx}) {Sensor} {Platform}},
	volume = {18},
	issn = {1424-8220},
	url = {https://www.ncbi.nlm.nih.gov/pmc/articles/PMC5948493/},
	doi = {10.3390/s18041052},
	abstract = {The application of metal oxide gas sensors in Internet of Things (IoT) devices and mobile platforms like wearables and mobile phones offers new opportunities for sensing applications. Metal-oxide (MOx) sensors are promising candidates for such applications, thanks to the scientific progresses achieved in recent years. For the widespread application of MOx sensors, viable commercial offerings are required. In this publication, the authors show that with the new Sensirion Gas Platform (SGP) a milestone in the commercial application of MOx technology has been reached. The architecture of the new platform and its performance in selected applications are presented.},
	number = {4},
	urldate = {2021-03-08},
	journal = {Sensors (Basel, Switzerland)},
	author = {Rüffer, Daniel and Hoehne, Felix and Bühler, Johannes},
	month = mar,
	year = {2018},
	pmid = {29614746},
	pmcid = {PMC5948493},
	file = {PubMed Central Full Text PDF:/home/tfdU32S1615/Zotero/storage/IHDCY27Z/Rüffer et al. - 2018 - New Digital Metal-Oxide (MOx) Sensor Platform.pdf:application/pdf}
}

@article{koritsoglou_improving_2020,
	title = {Improving the {Accuracy} of {Low}-{Cost} {Sensor} {Measurements} for {Freezer} {Automation}},
	volume = {20},
	url = {https://www.mdpi.com/1424-8220/20/21/6389},
	doi = {10.3390/s20216389},
	abstract = {In this work, a regression method is implemented on a low-cost digital temperature sensor to improve the sensor\&rsquo;s accuracy; thus, following the EN12830 European standard. This standard defines that the maximum acceptable error regarding temperature monitoring devices should not exceed 1 \&deg;C for the refrigeration and freezer areas. The purpose of the proposed method is to improve the accuracy of a low-cost digital temperature sensor by correcting its nonlinear response using simple linear regression (SLR). In the experimental part of this study, the proposed method\&rsquo;s outcome (in a custom created dataset containing values taken from a refrigerator) is compared against the values taken from a sensor complying with the EN12830 standard. The experimental results confirmed that the proposed method reduced the mean absolute error (MAE) by 82\% for the refrigeration area and 69\% for the freezer area\&mdash;resulting in the accuracy improvement of the low-cost digital temperature sensor. Moreover, it managed to achieve a lower generalization error on the test set when compared to three other machine learning algorithms (SVM, B-ELM, and OS-ELM).},
	language = {en},
	number = {21},
	urldate = {2021-03-09},
	journal = {Sensors},
	author = {Koritsoglou, Kyriakos and Christou, Vasileios and Ntritsos, Georgios and Tsoumanis, Georgios and Tsipouras, Markos G. and Giannakeas, Nikolaos and Tzallas, Alexandros T.},
	month = jan,
	year = {2020},
	note = {Number: 21
Publisher: Multidisciplinary Digital Publishing Institute},
	keywords = {simple linear regression, temperature monitoring, temperature sensor},
	pages = {6389},
	file = {Full Text PDF:/home/tfdU32S1615/Zotero/storage/AGTQUHZ8/Koritsoglou et al. - 2020 - Improving the Accuracy of Low-Cost Sensor Measurem.pdf:application/pdf;Snapshot:/home/tfdU32S1615/Zotero/storage/FJW6GGIG/6389.html:text/html}
}

@article{li_spatiotemporal_2018,
	title = {Spatiotemporal distribution of indoor particulate matter concentration with a low-cost sensor network},
	volume = {127},
	issn = {0360-1323},
	url = {https://www.sciencedirect.com/science/article/pii/S0360132317304997},
	doi = {10.1016/j.buildenv.2017.11.001},
	abstract = {Real-time measurement of particulate matter (PM) is important for the maintenance of acceptable air quality. The high cost of conventional instruments typically limits the number of monitoring sites, which in turn undermines the accuracy of real-time mapping of sources and hotspots of air pollutants with sufficient spatial resolution. In this study, a wireless network of low-cost particle sensors that can be deployed indoors was developed. To overcome the well-known limitations of low sensitivity and poor signal quality associated with low-cost sensors, a sliding window and a low pass filter were developed to enhance the signal quality. Utility of the networked system with improved sensitivity was demonstrated by deploying it in a woodworking shop. Data collected by the networked system was utilized to construct spatiotemporal PM concentration distributions using an ordinary Kriging method and an Artificial Neural Network model to elucidate particle generation and ventilation processes.},
	language = {en},
	urldate = {2021-03-10},
	journal = {Building and Environment},
	author = {Li, Jiayu and Li, Haoran and Ma, Yehan and Wang, Yang and Abokifa, Ahmed A. and Lu, Chenyang and Biswas, Pratim},
	month = jan,
	year = {2018},
	keywords = {Kriging, Low-cost sensor, Machine learning, Spatial temporal distribution, Wireless},
	pages = {138--147},
	file = {ScienceDirect Full Text PDF:/home/tfdU32S1615/Zotero/storage/QGBMSNKZ/Li et al. - 2018 - Spatiotemporal distribution of indoor particulate .pdf:application/pdf;ScienceDirect Snapshot:/home/tfdU32S1615/Zotero/storage/QZIH5FQ6/S0360132317304997.html:text/html}
}

@phdthesis{aguiariphd,
  author       = {Davide Aguiari}, 
  title        = {Exploring Computing Continuum in IoT Systems: Sensing, Communicating and Processing at the Network Edge},
  school       = {University of Cagliari - Sorbonne Université},
  year         = 2021,
  note         = {Cap. 7}
}


@article{zhang_multiphysics_2019,
	series = {26th {CIRP} {Conference} on {Life} {Cycle} {Engineering} ({LCE}) {Purdue} {University}, {West} {Lafayette}, {IN}, {USA} {May} 7-9, 2019},
	title = {Multiphysics {Modeling} of {Energy} {Intensity} and {Energy} {Efficiency} of {Electric} {Vehicle} {Operation}},
	volume = {80},
	issn = {2212-8271},
	url = {https://www.sciencedirect.com/science/article/pii/S2212827119300605},
	doi = {10.1016/j.procir.2019.01.058},
	abstract = {Energy performance of an electric vehicle (EV) is critical for the vehicle operation as it governs the driving range and sustainability performance of the vehicle. In this paper, a physics-based model is developed to analyze the energy consumption of a mid-size EV in its operating process. Energy intensity and energy efficiency are quantified as two evaluation indicators of EV’s energy performance. In this study, the integrated influences of the key factors including ambient temperature and average driving speed on energy intensity and energy efficiency are evaluated and discussed for EV operations. The model and results are useful for the research on energy analysis of EVs and for the development of more energy-efficient EV technologies in future.},
	language = {en},
	urldate = {2021-06-18},
	journal = {Procedia CIRP},
	author = {Zhang, Cheng and Shen, Kang and Yang, Fan and Yuan, Chris},
	month = jan,
	year = {2019},
	keywords = {ambient temperature, driving cycle, Electric vehicle, energy efficiency, energy intensity, physics-based model},
	pages = {322--327},
	file = {ScienceDirect Full Text PDF:/home/tfdU32S1615/Zotero/storage/CAMHY5PM/Zhang et al. - 2019 - Multiphysics Modeling of Energy Intensity and Ener.pdf:application/pdf;ScienceDirect Snapshot:/home/tfdU32S1615/Zotero/storage/GJKGALZN/S2212827119300605.html:text/html}
}


@phdthesis{nilsson_comfort_2004,
	title = {Comfort {Climate} {Evaluation} with {Thermal} {Manikin} {Methods} and {Computer} {Simulation} {Models}},
	author = {Nilsson, Håkan},
	month = apr,
	school = {Byggvetenskap},
	year = {2004},
	file = {Full Text PDF:/home/tfdU32S1615/Zotero/storage/LLDIDCRC/Nilsson - 2004 - Comfort Climate Evaluation with Thermal Manikin Me.pdf:application/pdf}
}
