# Supplementary material for: Air Quality and Comfort Characterisation within an Electric Vehicle Cabin in Heating and Cooling Operations
Source: Sensors (Basel). 2022 Jan 11;22(2):543. doi: 10.3390/s22020543 (PMC8778250; doi:10.3390/s22020543)
Supplement: Supplementary file 1 [file sensors-22-00543-s001.zip › sensors-1450505 -supp -for pub-final/sensors-1450505-supplementary-english.aux]

\relax 
\providecommand\hyper@newdestlabel[2]{}
\bibstyle{Definitions/mdpi}
\providecommand\HyperFirstAtBeginDocument{\AtBeginDocument}
\HyperFirstAtBeginDocument{\ifx\hyper@anchor\@undefined
\global\let\oldcontentsline\contentsline
\gdef\contentsline#1#2#3#4{\oldcontentsline{#1}{#2}{#3}}
\global\let\oldnewlabel\newlabel
\gdef\newlabel#1#2{\newlabelxx{#1}#2}
\gdef\newlabelxx#1#2#3#4#5#6{\oldnewlabel{#1}{{#2}{#3}}}
\AtEndDocument{\ifx\hyper@anchor\@undefined
\let\contentsline\oldcontentsline
\let\newlabel\oldnewlabel
\fi}
\fi}
\global\let\hyper@last\relax 
\gdef\HyperFirstAtBeginDocument#1{#1}
\providecommand\HyField@AuxAddToFields[1]{}
\providecommand\HyField@AuxAddToCoFields[2]{}
\providecommand*\new@tpo@label[2]{}
\citation{conf_metroa}
\citation{nilsson_comfort_2004}
\citation{nilsson_comfort_2004}
\bibcite{conf_metroa}{{1}{2021}{{Russi \em  {et~al.}}}{{Russi, Guidorzi, Pulvirenti, Semprini, Aguiari, and Pau}}}
\bibcite{nilsson_comfort_2004}{{2}{2004}{{Nilsson}}{{}}}
\@LN@col{1}
\@LN@col{1}
\@writefile{toc}{\contentsline {section}{\numberline {1}High Spatial Resolution Analysis of Cabin Air Temperature Profile}{1}{section.1}\protected@file@percent }
\@writefile{toc}{\contentsline {subsection}{\numberline {1.1}Heating Operation}{1}{subsection.1.1}\protected@file@percent }
\@writefile{toc}{\contentsline {subsubsection}{\numberline {1.1.1}Fresh-Air Configuration}{1}{subsubsection.1.1.1}\protected@file@percent }
\@writefile{lof}{\contentsline {figure}{\numberline {1}{\ignorespaces Heating temperature profiles, fresh-air mode.\relax }}{1}{figure.caption.1}\protected@file@percent }
\providecommand*\caption@xref[2]{\@setref\relax\@undefined{#1}}
\newlabel{fig:temp_recoff}{{1}{1}{Heating temperature profiles, fresh-air mode.\relax }{figure.caption.1}{}}
\@LN@col{1}
\@writefile{lof}{\contentsline {figure}{\numberline {2}{\ignorespaces Heating temperature difference profiles, fresh-air mode.\relax }}{2}{figure.caption.2}\protected@file@percent }
\newlabel{fig:dt_recoff}{{2}{2}{Heating temperature difference profiles, fresh-air mode.\relax }{figure.caption.2}{}}
\@writefile{toc}{\contentsline {subsubsection}{\numberline {1.1.2}Recirculation Configuration}{2}{subsubsection.1.1.2}\protected@file@percent }
\@writefile{toc}{\contentsline {subsection}{\numberline {1.2}Cooling Operation}{2}{subsection.1.2}\protected@file@percent }
\@writefile{toc}{\contentsline {subsubsection}{\numberline {1.2.1}Fresh-Air Configuration}{2}{subsubsection.1.2.1}\protected@file@percent }
\@writefile{lof}{\contentsline {figure}{\numberline {3}{\ignorespaces Heating temperature profiles, recirculation mode.\relax }}{3}{figure.caption.3}\protected@file@percent }
\newlabel{fig:temp_rec}{{3}{3}{Heating temperature profiles, recirculation mode.\relax }{figure.caption.3}{}}
\@writefile{lof}{\contentsline {figure}{\numberline {4}{\ignorespaces Heating temperature difference profiles, recirculation mode.\relax }}{3}{figure.caption.4}\protected@file@percent }
\newlabel{fig:dt_rec}{{4}{3}{Heating temperature difference profiles, recirculation mode.\relax }{figure.caption.4}{}}
\@writefile{lof}{\contentsline {figure}{\numberline {5}{\ignorespaces Cooling temperature profiles, fresh-air mode.\relax }}{4}{figure.caption.5}\protected@file@percent }
\newlabel{fig:temp_recoff_summer}{{5}{4}{Cooling temperature profiles, fresh-air mode.\relax }{figure.caption.5}{}}
\@writefile{lof}{\contentsline {figure}{\numberline {6}{\ignorespaces Cooling temperature difference profiles, fresh-air mode.\relax }}{4}{figure.caption.6}\protected@file@percent }
\newlabel{fig:dt_recoff_summer}{{6}{4}{Cooling temperature difference profiles, fresh-air mode.\relax }{figure.caption.6}{}}
\@LN@col{1}
\@writefile{toc}{\contentsline {subsubsection}{\numberline {1.2.2}Recirculation Configuration}{5}{subsubsection.1.2.2}\protected@file@percent }
\@writefile{lof}{\contentsline {figure}{\numberline {7}{\ignorespaces Cooling temperature profiles, recirculation mode.\relax }}{5}{figure.caption.7}\protected@file@percent }
\newlabel{fig:temp_rec_summer}{{7}{5}{Cooling temperature profiles, recirculation mode.\relax }{figure.caption.7}{}}
\@writefile{lof}{\contentsline {figure}{\numberline {8}{\ignorespaces Cooling temperature difference profiles, recirculation mode.\relax }}{5}{figure.caption.8}\protected@file@percent }
\newlabel{fig:dt_rec_summer}{{8}{5}{Cooling temperature difference profiles, recirculation mode.\relax }{figure.caption.8}{}}
\@LN@col{1}
\@LN@col{1}
\@writefile{toc}{\contentsline {section}{References}{6}{figure.caption.8}\protected@file@percent }
\newlabel{LastPage}{{}{6}{}{page.6}{}}
\xdef\lastpage@lastpage{6}
\xdef\lastpage@lastpageHy{6}
\expandafter\ifx\csname c@page@totc\endcsname\relax\newcounter{page@totc}\fi\setcounter{page@totc}{7}
