# Supplementary material for: Air Quality and Comfort Characterisation within an Electric Vehicle Cabin in Heating and Cooling Operations
Source: Sensors (Basel). 2022 Jan 11;22(2):543. doi: 10.3390/s22020543 (PMC8778250; doi:10.3390/s22020543)
Supplement: Supplementary file 1 [file sensors-22-00543-s001.zip › sensors-1450505 -supp -for pub-final/sensors-1450505-supplementary-english.bbl]

\begin{thebibliography}{999}

\bibitem[Russi \em{et~al.}(2021)Russi, Guidorzi, Pulvirenti, Semprini, Aguiari,
  and Pau]{conf_metroa}
Russi, L.; Guidorzi, P.; Pulvirenti, B.; Semprini, G.; Aguiari, D.; Pau, G.
\newblock Air quality and comfort characterisation within an electric vehicle
  cabin.
\newblock  2021 IEEE International Workshop on Metrology for Automotive
  (MetroAutomotive),  2021, pp. 169--174.
\newblock
  doi:{\changeurlcolor{black}\href{https://doi.org/10.1109/MetroAutomotive50197.2021.9502853}{\detokenize{10.1109/MetroAutomotive50197.2021.9502853}}}.

\bibitem[Nilsson(2004)]{nilsson_comfort_2004}
Nilsson, H.
\newblock Comfort {Climate} {Evaluation} with {Thermal} {Manikin} {Methods} and
  {Computer} {Simulation} {Models}.
\newblock PhD thesis, Byggvetenskap,  2004.

\end{thebibliography}
