# Supplementary material for: Air Quality and Comfort Characterisation within an Electric Vehicle Cabin in Heating and Cooling Operations
Source: Sensors (Basel). 2022 Jan 11;22(2):543. doi: 10.3390/s22020543 (PMC8778250; doi:10.3390/s22020543)
Supplement: Supplementary file 1 [file sensors-22-00543-s001.zip › sensors-1450505 -supp -for pub-final/sensors-1450505-supplementary-english.blg]

This is BibTeX, Version 0.99d (TeX Live 2020/W32TeX)
Capacity: max_strings=200000, hash_size=200000, hash_prime=170003
The top-level auxiliary file: sensors-1450505-supplementary-english.aux
The style file: Definitions/mdpi.bst
Database file #1: metroautomotive.bib
You've used 2 entries,
            2862 wiz_defined-function locations,
            594 strings with 4556 characters,
and the built_in function-call counts, 831 in all, are:
= -- 70
> -- 46
< -- 2
+ -- 18
- -- 14
* -- 58
:= -- 144
add.period$ -- 7
call.type$ -- 2
change.case$ -- 2
chr.to.int$ -- 2
cite$ -- 2
duplicate$ -- 40
empty$ -- 65
format.name$ -- 16
if$ -- 178
int.to.chr$ -- 1
int.to.str$ -- 2
missing$ -- 1
newline$ -- 14
num.names$ -- 6
pop$ -- 15
preamble$ -- 0
purify$ -- 2
quote$ -- 0
skip$ -- 29
stack$ -- 0
substring$ -- 32
swap$ -- 12
text.length$ -- 1
text.prefix$ -- 0
top$ -- 0
type$ -- 14
warning$ -- 0
while$ -- 6
width$ -- 0
write$ -- 30
