# Supplementary material for: Air Quality and Comfort Characterisation within an Electric Vehicle Cabin in Heating and Cooling Operations
Source: Sensors (Basel). 2022 Jan 11;22(2):543. doi: 10.3390/s22020543 (PMC8778250; doi:10.3390/s22020543)
Supplement: Supplementary file 1 [file sensors-22-00543-s001.zip › sensors-1450505 -supp -for pub-final/sensors-1450505-supplementary-english.out]

\BOOKMARK [1][]{section.1}{\376\377\000H\000i\000g\000h\000\040\000S\000p\000a\000t\000i\000a\000l\000\040\000R\000e\000s\000o\000l\000u\000t\000i\000o\000n\000\040\000A\000n\000a\000l\000y\000s\000i\000s\000\040\000o\000f\000\040\000C\000a\000b\000i\000n\000\040\000A\000i\000r\000\040\000T\000e\000m\000p\000e\000r\000a\000t\000u\000r\000e\000\040\000P\000r\000o\000f\000i\000l\000e}{}% 1
\BOOKMARK [2][]{subsection.1.1}{\376\377\000H\000e\000a\000t\000i\000n\000g\000\040\000O\000p\000e\000r\000a\000t\000i\000o\000n}{section.1}% 2
\BOOKMARK [3][]{subsubsection.1.1.1}{\376\377\000F\000r\000e\000s\000h\000-\000A\000i\000r\000\040\000C\000o\000n\000f\000i\000g\000u\000r\000a\000t\000i\000o\000n}{subsection.1.1}% 3
\BOOKMARK [3][]{subsubsection.1.1.2}{\376\377\000R\000e\000c\000i\000r\000c\000u\000l\000a\000t\000i\000o\000n\000\040\000C\000o\000n\000f\000i\000g\000u\000r\000a\000t\000i\000o\000n}{subsection.1.1}% 4
\BOOKMARK [2][]{subsection.1.2}{\376\377\000C\000o\000o\000l\000i\000n\000g\000\040\000O\000p\000e\000r\000a\000t\000i\000o\000n}{section.1}% 5
\BOOKMARK [3][]{subsubsection.1.2.1}{\376\377\000F\000r\000e\000s\000h\000-\000A\000i\000r\000\040\000C\000o\000n\000f\000i\000g\000u\000r\000a\000t\000i\000o\000n}{subsection.1.2}% 6
\BOOKMARK [3][]{subsubsection.1.2.2}{\376\377\000R\000e\000c\000i\000r\000c\000u\000l\000a\000t\000i\000o\000n\000\040\000C\000o\000n\000f\000i\000g\000u\000r\000a\000t\000i\000o\000n}{subsection.1.2}% 7
\BOOKMARK [1][]{figure.caption.8}{\376\377\000R\000e\000f\000e\000r\000e\000n\000c\000e\000s}{}% 8
