# Supplementary material for: Air Quality and Comfort Characterisation within an Electric Vehicle Cabin in Heating and Cooling Operations
Source: Sensors (Basel). 2022 Jan 11;22(2):543. doi: 10.3390/s22020543 (PMC8778250; doi:10.3390/s22020543)
Supplement: Supplementary file 1 [file sensors-22-00543-s001.zip › sensors-1450505 -supp -for pub-final/sensors-1450505-supplementary-english.tex]

\documentclass[sensors,article,accept,moreauthors,pdftex]{Definitions/mdpi} 

% MDPI internal commands
\firstpage{1} 
\makeatletter 
\setcounter{page}{\@firstpage} 
\makeatother
\pubvolume{1}
\issuenum{1}
\articlenumber{0}
\pubyear{2022}
\copyrightyear{2021}
\externaleditor{Academic Editor: Aritra Ghosh} %MDPI: please add content of this part
\datereceived{18 November 2021} 
\dateaccepted{28 December 2021} 
\datepublished{} 
%\datecorrected{} % Corrected papers include a "Corrected: XXX" date in the original paper.
%\dateretracted{} % Corrected papers include a "Retracted: XXX" date in the original paper.
\hreflink{https://doi.org/} % If needed use \linebreak
%\doinum{}

%------------------------------------------------------------------
%%---- Additional packages used in addition to the template ones ----%%
\usepackage{url}
%\usepackage{natbib}
%\bibliographystyle{ksfh_nat}
%\bibliographystyle{mdpi}
\usepackage{physics}
\usepackage{siunitx}
\usepackage[version=4]{mhchem}
%\usepackage[hidelinks]{hyperref}
\usepackage{multirow}
\usepackage{multicol}
\usepackage[font=footnotesize]{caption}
%\usepackage{subcaption}
%\usepackage[labelformat=simple]{subcaption}
%\renewcommand\thesubfigure{(\alph{subfigure})}

%Commands
%\def\endMyColumnfix{\end{paracol}}

% The following line should be uncommented if the LaTeX file is uploaded to arXiv.org
%\pdfoutput=1

% Full title of the paper (Capitalized)
\Title{Air Quality and Comfort Characterisation within an Electric Vehicle Cabin in Heating and Cooling Operations $^{\dagger}$}
% MDPI internal command: Title for citation in the left column
\TitleCitation{Air Quality and Comfort Characterisation within an Electric Vehicle Cabin in Heating and Cooling Operations}
% Author Orchid ID: enter ID or remove command
\newcommand{\orcidauthorA}{0000-0003-4522-8001} % Add \orcidA{} behind the author's name
\newcommand{\orcidauthorB}{0000-0001-7006-7938}
\newcommand{\orcidauthorC}{0000-0002-2607-525X}
\newcommand{\orcidauthorD}{0000-0002-4204-2482}
\newcommand{\orcidauthorE}{0000-0003-2216-7170}
\newcommand{\orcidauthorF}{0000-0002-5388-8029}

%\newcommand{\orcidauthorB}{0000-0000-0000-000X} % Add \orcidB{} behind the author's name

% Authors, for the paper (add full first names)
% Authors, for the paper (add full first names)
\Author{Luigi Russi %MDPI:Please carefully check the accuracy of names and affiliations. 
 $^{1,}$*$^{,\ddagger}$\orcidA{}, Paolo Guidorzi $^{1}$\orcidB{}, Beatrice Pulvirenti $^{1}$\orcidC{}, Davide Aguiari $^{2}$\orcidD{}, Giovanni Pau $^{2,3}$\orcidE{} and~Giovanni~Semprini~$^{1}$\orcidF{}}

% MDPI internal command: Authors, for metadata in PDF
\AuthorNames{Luigi Russi, Paolo Guidorzi, Beatrice Pulvirenti, Davide Aguiari, Giovanni Pau  and Giovanni Semprini}

% MDPI internal command: Authors, for citation in the left column
\AuthorCitation{Russi, L.; Guidorzi, P.; Pulvirenti, B.; Aguiari, D.; Pau, G.; Semprini, G.}
% If this is a Chicago style journal: Lastname, Firstname, Firstname Lastname, and Firstname Lastname.

% Affiliations / Addresses (Add [1] after \address if there is only one affiliation.)
\address{%
$^{1}$ \quad Department of Industrial Engineering, Alma Mater Studiorum, University of Bologna, 40136 Bologna, Italy; %MDPI:added city, post code and country, please confirm. % A: Confirmed.
paolo.guidorzi@unibo.it (P.G.); beatrice.pulvirenti@unibo.it (B.P.); giovanni.semprini@unibo.it (G.S.)\\ %MDPI:Newly added information, please confirm.  % A: Confirmed.
$^{2}$ \quad Department of Computer Science and Engineering, Alma Mater Studiorum, University of Bologna, {\mbox{40136 Bologna, Italy}}; davide.aguiari2@unibo.it (D.A) ;  giovanni.pau@unibo.it (G.P.)\\
%$^{3}$ \quad School of Applied Sciences, Macao Polytechnic Institute, Macao\\
$^{3}$ \quad UCLA Samueli Computer Science, University of California, Los Angeles, CA 90024, USA}


\corres{Correspondence: luigi.russi@unibo.it} 

\firstnote{This paper is an extended version of Russi, L.; Guidorzi, P.; Pulvirenti, B.; Semprini, G.; Aguiari, D.; Pau, G. Air quality and comfort characterisation within an electric vehicle
  cabin. In Proceedings of the 2021 IEEE International Workshop on Metrology for Automotive
  (MetroAutomotive),  Bologna, Italy, 1--2 July 2021; \mbox{pp. 169--174.}}

\secondnote{Current address: Viale del Risorgimento 2, 40136 Bologna, Italy.}

% % Abstract (Do not insert blank lines, i.e. \\) 
% \abstract{This work is aimed at the experimental characterisation of air quality within a vehicle cabin, by measuring at the same time the HVAC system energy consumption. Pollutant concentrations in the vehicle cabin are measured by means of a low-cost system of sensors. The effects of the HVAC system configuration on the cabin air quality are discussed, such as fresh-air and recirculation mode. It is shown that the PM concentrations obtained in recirculation mode are lower than those obtained in fresh-air mode, while the VOC concentrations obtained in recirculation mode are higher than those obtained in fresh-air mode. The energy consumption is compared in different configurations of the HVAC system. The novelty of this work is the combined measurement of important comfort parameters such as temperature distribution and air quality within the vehicle and the real time energy consumption of the HVAC system. A wider concept of comfort is enabled, based on the use of low-cost sensors in the automotive field.}
% % Keywords
% \keyword{Electric vehicle, pollutant concentration, HVAC, Arduino sensors, vehicle energetics} 

\begin{document}

% \section{Introduction}

% This paper describes a series of experiments on air quality and energy efficiency inside the passenger compartment of an electric vehicle. The measurements were carried out using low cost sensor systems and reading the car's On-Board Diagnostic bus (OBD) \cite{conf_metroa}. The temperature and the other environmental parameters inside the vehicle's enclosure are affected by outside weather conditions as well as by the Heating, Ventilation, and Air Conditioning (HVAC) working state. Reducing the power consumption of the HVAC system, as well as other secondary systems of course, is of paramount importance in this era of migration to electric powered transportation, and the major challenge is to achieve this while maintaining high levels of comfort in the cabin. The best thermal management in the cabin of the car is obtained by maximising comfort level along with minimising electrical power demand. For example, choosing the intake air recirculation mode is recommended under certain conditions to economise energy and increase driving range. United States Environmental Protection Agency (EPA) released fuel credits to manufacturers adopting increased air recirculation in 2017. The energy benefits of the recirculation mode are undisputed, but there are some points to consider: CO2 and VOC accumulation, pollutant infiltration and odour problems. Cabin air quality, especially when air is re-circulating, should be measured and regulated to keep concentrations of certain pollutants below specific thresholds \cite{increased_air}. It should also be mentioned that air recirculation can produce substantial benefits in relation to certain air contaminants, which are captured by HVAC filters. A possible approach to address this issue relies on fractional air recirculation, demonstrating a compromise is achievable between the benefits of full recirculation and its side effects \cite{2013-01-1494}.
% Research in the field of vehicle air quality is leading to new methods of testing and best practices, but still a standard on performance indicators does not exist. Several efforts have been made in order to define a standardised test method for automotive interior air quality \cite{pham_development_2019}, but this is still an open question. The Joint Research Center of the European Commission and DG Service Environment are pushing for advancement in this field by stimulating research improvements achieved through the use of low-cost sensors. Although the data measured with these types of sensors are less accurate than laboratory reference equipment, their use has grown greatly in recent years, in applications concerning indoor air quality (IAQ) \cite{m_gerboles_measuring_2017}. This is due also to their ease of use, which makes them suitable for real-time monitoring applications. The road has therefore been opened for the use of low-cost sensors in the automotive sector, for monitoring the air quality inside the passenger compartment. In this paper, the correlation between experimentally measured air quality data and the energy spent by the HVAC system inside the vehicle cabin is investigated. Concentrations of some pollutants in the vehicle cabin \cite{karami_continuous_2018} are measured by means of a low-cost Arduino sensor-based system \cite{kumar_sai_low_2019}. The HVAC system configuration and fresh air recirculation mode of the intake air are varied while PM2.5 and VOC percentages are measured. HVAC air filter performance is evaluated by making cabin air quality measurements with and without the filter installed. The relation between consumed energy, HVAC system working state and pollutant concentrations is obtained in order to investigate a new approach to comfort maintenance inside the car cabin, and for optimizing the development of BEVs vehicles methodologies.

% %%%%%%%%%%%%%%%%%%%%%%%%%%%%%%%%%%%%%%%%%%
% \section{Materials and Methods}
% In the following subsections, the integrated experimental setup and the low-cost sensors chosen are described.
% \subsection{Description of the Experimental Setup}
% To characterise the thermal profile and air quality inside the vehicle cabin, two tests have been performed in real outdoor parking conditions. The vehicle was a 2018 Nissan Leaf Acenta \SI{40}{\kWh}, parked in the faculty parking lot with the front of the car oriented south.

% \begin{figure}[htbp]
% \centerline{\includegraphics[width=0.6\textwidth, keepaspectratio]{img/leaf_scheme.png}}
% \caption{Lateral view of the experimental setup}
% \label{fig:setup}
% \end{figure}

% The temperature distribution within the vehicle cabin is obtained with a grid of 18 DS18B20 temperature sensors following the approach used in \cite{doyle_energy_2019} and \cite{doyle_review_2015} to develop a thermal model of a BEV cabin for energy consumption predictions \cite{koritsoglou_improving_2020}. The cabin has been ideally divided into three slices horizontally, namely top, middle and bottom level, as shown in Fig. \ref{fig:setup} from a lateral view. 

% On the grid, six sensors are placed on each plane: three in the front side and three in the back side of the cabin. In addition, air quality related quantities have been measured with low-cost sensors on a single location in the cabin; near the gear shift knob together with the acquisition system.

% As external conditions can strongly affect the internal micro-climate \cite{iso_bs_2019}, a second acquisition system has been placed on the car roof. This is identical to the internal one, except for the presence of a single temperature sensor only. The presence of the second acquisition system is needed to charachterize the environment outside the vehicle and to facilitate inside/outside comparisons with data having the same structure and same metrologic fingerprint.

% The approach used in the study, conversely from the one used in ISO standards regarding interior air of road vehicles\cite{iso_bs_2012}, does not rely on a vehicle test chamber. The latter being well documented and reliable, but not suitable for real-time operation and low-cost equipment.

% To have clearer insights on HVAC capabilities, an On-Board Diagnostic (OBD) Linux platform was cleverly installed inside the car to directly retrieve and collect different variables from the electronic control units \cite{aguiariphd}. Specifically, it was the \textit{iWave OBD-II}: a little device with an \textit{ARM Cortex-A7} processor embedded that runs a light \textit{Yocto Poky} Linux distribution. The \textit{iWave OBD-II} can upload data via a 4G/LTE CAT4/CAT1 sim modem, geolocate the device with a GPS receiver and it can transmit messages with the Bluetooth Low Energy 4.2 module. Communicating via the OBD-II interface, the board reads the HVAC power consumption, the power used by the auxiliary equipment (e.g. lights, infotainment, rear defroster etc.), and the power used by the heater. A fine-time granularity monitoring of those parameters was necessary to correctly interpret how the cabin air changes throughout the experiment.

% The overall measured quantities are: air temperature $t_a$, relative humidity $RH$, air pressure $p_a$, TVOC concentration $C_{TVOC}$ and PM\textsubscript{2.5} concentration $C_{PM}$. The temperature is measured in 18 points as described above, while the other measurements are taken in one point. The same quantities are measured also outside the cabin. Finally, the power usage of the HVAC system is also logged. Table \ref{tab:variables} lists the measured quantities and the correspondent accuracy.

% \begin{specialtable}[H] % Table template
% \caption{Measured quantities.\label{tab:variables}}
% %\begin{center}
% %\tablesize{} % You can specify the fontsize here, e.g., \tablesize{\footnotesize}. If commented out \small will be used.
% \begin{tabular}{cccc}
% \toprule
% \textbf{Variable}&\multicolumn{3}{c}{\textbf{Specifications}} \\
% \textbf{(Unit)} & \textbf{\textit{Description}}& \textbf{\textit{Sensor}}& \textbf{\textit{Accuracy (offset + gain)}} \\
% \midrule
% $t_a (\si{\celsius})$ & Air temp. & DS18B20 & $\pm (\SI{0.5}{\celsius}+\SI{1}{\percent mv^{\mathrm{a}}})$  \\

% $RH (\si{\percent})$ & Air rel. hum. & BME280 & $\pm (\SI{3}{\percent RH}+\SI{1}{\percent RH})$  \\

% $p_a (\si{\hecto\pascal})$ & Air pres. & BME280 & $\pm (\SI{1.5}{\hecto\pascal}+\SI{0.12}{\hecto\pascal})$  \\

% %$C_{CO2} (\si{ppmv})$ & \ce{CO2} conc. & MH-Z19B & $\pm (\SI{50}{ppmv}+\SI{5}{\percent mv})$  \\
% %\hline
% $TVOC (\si{ppb})$ & TVOC conc. & SGP30 & $\pm (\SI{15}{\percent mv})$  \\

% % $PM1 (\si{\micro\gram/m^3})$ & PM1 conc. & SPS30 & $\pm (\SI{10}{\micro\gram/m^3}+\SI{10}{\percent mv}))$  \\
% % \hline
% $PM_{2.5} (\si{\micro\gram/m^3})$ & PM2.5 conc. & SPS30 & $\pm (\SI{10}{\micro\gram/m^3}+\SI{10}{\percent mv})$  \\

% % $PM10 (\si{\micro\gram/m^3})$ & PM10 conc. & SPS30 & $\pm (\SI{25}{\micro\gram/m^3}+\SI{25}{\percent mv}))$  \\

% \multirow{2}{4em}{$P_{i} (\si{\kilo\watt})$} & Subsystem i & \multirow{2}{5em}{OBD/Linux} & \multirow{2}{5em}{$\pm (\SI{250}{\watt})$}  \\
%  & power usage &  &  \\
% \bottomrule
% \multicolumn{4}{l}{$^{\mathrm{a}}$ mv = measured value.}
% \end{tabular}
% %\end{center}
% \end{specialtable}

% Sensor performance is a device dependent issue that can be measured with various qualifiers \cite{christ_sensor_2014} and ideally addressed individually. In this study, the same approach for all the measured quantities has been used. A sampling time of $T_s=10$ seconds has been adopted. The raw data from the acquisition system have been filtered with a moving mean over a 1 minute period, this leads to a 6 point moving mean. Subsequently, the filtered data have been converted to time-stamped data in tabular form, and eventually re-sampled and synchronized among the three acquisition systems. The data analysis process has been performed using open source tools, python 3.8 and several scientific computing libraries (pandas, matplotlib, numpy and scipy above all) following the exploratory data analysis (EDA) approach provided in \cite{guthrie_nistsematech_2020}.

% \subsection{Description of the Arduino-Based System of Sensors}
% Two independent measurement systems based on Arduino Mega 2560 were built for the measurement of environmental parameters. The systems have an on-board Real Time Clock (RTC), a data logger on flash memory, a fan and a TFT display. The RTC clocks of the two systems are constantly adjusted thanks to time data received from the GPS module. This operation is implemented to facilitate the synchronization of signals from the three acquisition systems.
% %\begin{figure}[h]
% %\centerline{\includegraphics[width=0.5\textwidth, keepaspectratio]{img/nose_int_placed.jpeg}}
% %\centerline{\includegraphics[width=0.45\textwidth, keepaspectratio]{img/leaf_scheme.png}}
% %\caption{The internal acquisition system with the grid of temperature sensors in place.}
% %\label{fig:nose}
% %\end{figure}

% The internal system is capable of measuring temperatures at 18 locations in the cabin (Maxim Integrated DS18B20 probes). Moreover, the internal system can measure Particulate air Matter (PM) concentration (Sensirion SPS30 sensor), air TVOC concentration (Sensirion SGP30 sensor), air \ce{CO2} concentration (Winsen MH-Z19B non-dispersive infrared sensor), concentration formaldehyde (Winsen ZE08 sensor), air temperature, relative humidity and pressure (Bosch BME280 sensor), air flow velocity (hot wire analog sensor) and GPS position, at a single location. The external system, albeit sharing the same characteristics and using the same sensors, it lacks of the 18-spots temperature measurement, the GPS receiver and the air flow velocity sensor. Both systems are equipped with a fan that conveys air inside the device enclosure, where \ce{CO2} and formaldehyde sensors are mounted, while the SPS30 sensor is equipped with its built-in fan. Both systems independently sampled data at 10-second intervals.
% All digital sensors used in the measurement device include a microcontroller that implements optimization and self-calibration algorithms. 

% High-precision, easy-to-use DS18B20 sensors were used to measure temperatures inside the cabin in 18 different positions; they have a typical accuracy of ±0.5°C from -10°C to +85°C and digitally transmit temperature data on a 1-Wire\textsuperscript{\textregistered} bus. The use of 1-Wire protocol \cite{maxim_guidelines}, together with the unique 64-bit serial code allows many sensors on the same bus, thus reducing the cable length and allowing to uniquely associate a sensor output with its position in the network trough a serial-position coupling. Specifically, the DS18B20 actual temperature is provided by a 12-bit analog to digital converter built-in in the digital sensor, with a fine temperature resolution up to 0.0625 °C. Its operating range is between -55°C to +125°C.

% The BME280 is a high linearity and high accuracy combined temperature, humidity and pressure digital sensor. Its pressure sensing mechanism is resistive, with an operation range of \SIrange{300}{1100}{\hecto\pascal}, temperature sensing principle is of the type diode-voltage with a measurement range of \SIrange{-45}{85}{\celsius}, measurement principle behind humidity is capacitive and its range is \SIrange{0}{100}{\percent} \cite{sensortec2018bme280}. It features an extremely fast response time $\tau_{63\%}$ of \SI{1}{\second}, thus enabling a consistent oversampling if compared with the current application time granularity of \SI{}{\minute}.

% The sensing principle of SPS30 PM sensor is based on laser-scattering, and allows mass concentration and number concentration sensing for particle sizes ranging from \SIrange{1}{10}{\micro\m}. As discussed in \cite{li_spatiotemporal_2018} and \cite{tryner_effects_2020}, the SPS30 is an optical particle counter (OPC) optimised for PM2.5 and smaller particle analysis. Sensirion PM sensors are indeed calibrated using regularly maintained and aligned high-end reference instruments (e.g., the TSI Optical Particle Sizer Model 3330 or the TSI DustTrak™ DRX 8533) only for \SI{2.5}{\micro \m} particles size. Moreover, as stated in the sensor specification statement from the producer, PM4 and PM10 outputs are not directly measured but estimated from smaller particle counts using typical aerosol profiles. A miniaturized fan and a High Efficiency Particulate Air (HEPA) filter are included to reduce the optical part contamination; it also runs its fan at full speed for 10 seconds every 7 days as an automatic cleaning procedure. Mass concentration measurement range: \SIrange{0}{1000}{\micro\gram/m^3}.

% SGP30 TVOC sensor is a digital "multi-pixel" gas sensor. It uses multiple sensors, housed on a single metal-oxide gas sensor chip, placed on a thermally controlled hotplate. Digital data output from the sensor includes raw measurements of ethanol and \ce{H2}, and calculated values of TVOC and equivalent \ce{CO2} via internal algorithm, such as automatic baseline compensation of the measurement \cite{ruffer_new_2018}. The TVOC data range from this sensor is between 0 to 60000 ppb. This sensor's equivalent \ce{CO2} were disregarded due to its low sensitivity to external pollutants and due to the absence of passengers in parking conditions.
% %unlike \ce{CO2} measurements from the following NDIR sensor, which is slower, but much more reliable.

% % MH-Z19B \ce{CO2} sensor employs Non-Dispersive InfraRed (NDIR) absorbing gas detection technology to measure the concentration of \ce{CO2} in air \cite{yasuda_comparison_2012}. It embeds a built-in temperature sensor, used for automatic data compensation. It is possible to set automatic or manual baseline compensation of the measured \ce{CO2} data from this sensor. In both the systems used in this work, the manual mode was employed, performing a long \ce{CO2} measurement in the fresh air, set as \ce{CO2} base value (400 ppm). The measured \ce{CO2} data with this sensor is in the range of 400 to 5000 ppm. 

% % ZE08 \ce{CH2O} sensor uses electrochemical principle to detect \ce{CH2O} in air. It has a built-in compensation temperature sensor. Measured data ranges from 0 to 5 ppm.

% %%%%%%%%%%%%%%%%%%%%%%%%%%%%%%%%%%%%%%%%%%
\section{High Spatial Resolution Analysis of Cabin Air Temperature Profile}

% The measurement system has been characterised both in winter and in summer conditions. In the following sections, two typical conditions for winter and summer have been chosen, to characterise the HVAC system performance in heating and cooling operations respectively. Winter tests have been performed on January 29, 2021, while summer test have been carried out from July 14 to July 15, 2021.
\subsection{Heating Operation}

% Amid winter period, two different test conditions have been investigated, starting from a state of equilibrium with the external environment, obtained maintaining all systems off and all doors opened for 15 minutes. Once the equilibrium was reached, the proper test was performed while maintaining the heater on for 1 hour, the set-point temperature at its maximum of 30 °C, the fan speed at its maximum, all the windows and all the doors closed. During the first test, the recirculation system was off (that means that the air ventilation system was in fresh-air configuration), while during the second test the recirculation system was on.

\subsubsection{Fresh-Air Configuration}

\begin{figure}[htbp]
\centerline{\includegraphics[width=0.7\textwidth]{img/multi_T_recOFF.png}}
\caption{Heating temperature profiles, fresh-air mode.}
\label{fig:temp_recoff}
\end{figure}

\begin{figure}[htbp]
\centerline{\includegraphics[width=0.7\textwidth]{img/multi_dT_recOFF.png}}
\caption{Heating temperature difference profiles, fresh-air mode.}
\label{fig:dt_recoff}
\end{figure}

% All the experiments confirm that the heating system is capable of reaching a quasi-steady state condition in about \SI{20}{\minute}, even though the temperature reached by the air inside the cabin is well over the set-point temperature. 
Figure \ref{fig:temp_recoff} shows the readings from all the 18 temperature sensors in the cabin for the case with fresh-air mode with a 3 letters naming scheme \cite{conf_metroa}:
\begin{enumerate}
    \item The first letter tells us if we are in the front (F) or in the back (B) of the cabin.
    \item The second letter refers to the location in vertical direction, namely bottom (B), middle (M) and top (T) plane.
    \item The third letter refers to the location in the horizontal direction, namely left (L) or driver, center (C) or right (R) side.
\end{enumerate}
% \begin{figure}[htbp]
%      \centering
%      \begin{subfigure}[b]{0.35\textwidth}
%          \centering
%          \includegraphics[width=\textwidth]{img/T_recOFF.png}
%          \caption{}
%          %\caption{Air temperature}
%          \label{fig:T_recoff}
%      \end{subfigure}
%      \hfill
%      \begin{subfigure}[b]{0.35\textwidth}
%          \centering
%          \includegraphics[width=\textwidth]{img/TVOC_recOFF.png}
%          \caption{}
%          %\caption{TVOC concentration}
%          \label{fig:tvoc_recoff}
%      \end{subfigure}
%      \begin{subfigure}[b]{0.35\textwidth}
%          \centering
%          \includegraphics[width=\textwidth]{img/PM25_recOFF.png}
%          \caption{}
%          %\caption{PM concentration}
%          \label{fig:pm_recoff}
%      \end{subfigure}
%      \hfill
%      \begin{subfigure}[b]{0.35\textwidth}
%          \centering
%          \includegraphics[width=\textwidth]{img/P_recOFF.png}
%          \caption{}
%          %\caption{PM filtration efficiency}
%          \label{fig:P_recoff}
%      \end{subfigure}
%         \caption{Results regarding the fresh-air mode. \subref{fig:T_recoff} Temperature inside (blue) and outside (red) the cabin; \subref{fig:tvoc_recoff} TVOC concentration inside (blue) and outside (red) the cabin; \subref{fig:pm_recoff} PM2.5 concentration inside (blue) and outside (red) the cabin; \subref{fig:P_recoff} power usage of the HVAC system.}
%         \label{fig:rec_off}
% \end{figure}
Colder spots can be found at feet level of the back seats, moreover this is in disagreement with the studies of Nilsson on equivalent temperature of body segments \cite{nilsson_comfort_2004}. In other words, analysing the results of the work that led to the development of the only available standard for comfort evaluation in vehicles (ISO-14505), we can infer that occupants will be likely to accept colder temperatures in upper body parts during winter, while here we are in the opposite situation. Data from position FBC have a different behaviour because it refers to the sensor installed inside the acquisition system box, thus suffering from thermal inertia issues.

Defining a temperature difference $\Delta t = t_i-t_{avg}$; where $t_i$ is the temperature in one generic position of the grid, and $t_{avg}$ the mean value of the 18 temperature readings for each timestamp; it is possible to obtain Figure \ref{fig:dt_recoff}. It is worth noting that air temperature inside the cabin can reach discrepancies of more than \SI{15}{\celsius} in the first minutes of operation, while the $\Delta t$ values at the end of test is lower and the temperature distribution much more uniform.

% Figure \ref{fig:T_recoff} shows the temperature measured inside and outside the cabin keeping the fresh-air mode. In the following air temperature inside the cabin is considered equal to the average of all the sensors on the grid $t_{int}=t_{avg}$.

% Figure \ref{fig:tvoc_recoff} reports TVOC concentration measured inside and outside the cabin in fresh-air mode. The system is able to detect a TVOC concentration increase while the HVAC system operates, even with an external air mixing. This behaviour confirms the presence of a source of VOC inside the Leaf's cabin and a build up phenomenon during HVAC operation, as expected from literature \cite{iso_bs_2012}.

% Figure \ref{fig:pm_recoff} displays the PM2.5 concentration measured inside and outside the cabin in fresh-air mode. This result ties with what is found in literature \cite{heo_comparison_2019}, the cabin filter is well capable of lowering the PM concentration inside the car with a steady state filtration efficiency of about $\eta = 0.5$.

% A first example of what kind of data can be acquired with the OBD system is given in figure \ref{fig:P_recoff}, where stacked plots of the power usage of the HVAC system are shown.

% \begin{figure}[htbp]
% \centerline{\includegraphics[width=0.3\textwidth]{img/PM25_recOFF.png}}
% \caption{PM concentration, recirculation OFF.}
% \label{fig:pm1}
% \end{figure}
% \begin{figure}[htbp]
% \centerline{\includegraphics[width=0.3\textwidth]{img/PM25_eta_recOFF.png}}
% \caption{PM filtration efficiency, recirculation OFF.}
% \label{fig:pm1_eta}
% \end{figure}
% Tentative with all 4 plots in the same figure object
\subsubsection{Recirculation Configuration}

Figure \ref{fig:temp_rec} shows the readings from all the 18 temperature sensors in the cabin for the case with recirculation mode.
Air temperature inside the cabin shows slightly higher discrepancies with respect to the previous case, while colder spots can be found again at feet level of the back seats. The signal from the FBC sensor shows similar responsiveness issues as for the case without recirculation.
Higher temperature gradients in the startup phase are evident from Figure \ref{fig:dt_rec}, while a smoother profile is reached at the end of the test.

\begin{figure}[htbp]
\centerline{\includegraphics[width=0.7\textwidth]{img/multi_T_recON.png}}
\caption{Heating temperature profiles, recirculation mode.}
\label{fig:temp_rec}
\end{figure}

\begin{figure}[htbp]
\centerline{\includegraphics[width=0.7\textwidth]{img/multi_dT_recON.png}}
\caption{Heating temperature difference profiles, recirculation mode.}
\label{fig:dt_rec}
\end{figure}

% Similar considerations can be made for the case with recirculation activated. From the results shown in Figure \ref{fig:rec_on} it is clear that the time to steady state is close to \SI{20}{\minute}; again the over-temperature issue remains significant.
% \begin{figure}[htbp]
%      \centering
%      \begin{subfigure}[b]{0.35\textwidth}
%          \centering
%          \includegraphics[width=\textwidth]{img/T_recON.png}
%          \caption{}
%          %\caption{Air temperature}
%          \label{fig:T_recon}
%      \end{subfigure}
%      \hfill
%      \begin{subfigure}[b]{0.35\textwidth}
%          \centering
%          \includegraphics[width=\textwidth]{img/TVOC_recON.png}
%          \caption{}
%          %\caption{TVOC concentration}
%          \label{fig:tvoc_recon}
%      \end{subfigure}
%      \begin{subfigure}[b]{0.35\textwidth}
%          \centering
%          \includegraphics[width=\textwidth]{img/PM25_recON.png}
%          \caption{}
%          %\caption{PM concentration}
%          \label{fig:pm_recon}
%      \end{subfigure}
%      \hfill
%      \begin{subfigure}[b]{0.35\textwidth}
%          \centering
%          \includegraphics[width=\textwidth]{img/P_recON.png}
%          \caption{}
%          %\caption{PM filtration efficiency}
%          \label{fig:P_recon}
%      \end{subfigure}
%         \caption{Results regarding the recirculation mode. \subref{fig:T_recon} Temperature inside (blue) and outside (red) the cabin; \subref{fig:tvoc_recon} TVOC concentration inside (blue) and outside (red) the cabin; \subref{fig:pm_recon}, PM2.5 concentration inside (blue) and outside (red) the cabin; \subref{fig:P_recon} power usage of the HVAC system.}
%         \label{fig:rec_on}
% \end{figure}
% TVOC concentration reached a similar value as the case without recirculation, but slower. A possible explanation for this behaviour could rely on the fact that even without fresh air mixing, the source of VOCs inside the cabin is compensated by an improved adsorption performance in recirculation mode. This happens mostly if the breakthrough time is not yet reached \cite{heo_comparison_2019}. As for the PM values, it is pretty clear from Fig. \ref{fig:rec_on}(c) how the filtration performance is improved by the recirculation mode.

% \subsubsection{Comparison between Fresh-Air and Recirculation Mode in Winter}
% The open field tests conducted in this work share similarities with the real operating conditions of the vehicle. On the other hand, the experiments have been performed with no control on the environment outside the cabin, with repeatability issues. In order to compare the experiments, the following dimensionless temperature is defined: 
% \begin{equation}
%     t^{*} = \frac{t_{int}-t_{ext}}{t_{set}-t_{ext}}
%     \label{eq:adim}
% \end{equation}
% where $t^{*}$ is the dimensionless temperature, $t_{int}$ is the air temperature measured inside the cabin, $t_{ext}$ is the air temperature measured outside the cabin and $t_{set}$ is the set-point temperature. It is worth to underline that when $t_{int}=t_{ext}$, dimensionless temperature $t^{*}$ is equal to 0, while when $t_{int}=t_{set}$, then $t^{*}$ is equal to 1. These two key points represent two relevant physical states, equilibrium with the external environment and fulfilment of the set-point request respectively.
% Figure \ref{fig:temp_adim} shows a comparison between the dimensionless temperatures obtained for the two experiments. 
% \begin{figure}[htbp]
% \centerline{\includegraphics[width=0.450\textwidth]{img/T_adim.png}}
% \caption{Dimensionless temperature profiles, comparison between fresh-air mode (solid line) and recirculation (dashed line) mode.}
% \label{fig:temp_adim}
% \end{figure}
% It is noticeable that the dimensionless temperature obtained without recirculation is always higher than the one obtained in the case of recirculation mode, thus suggesting that the over-temperature issue is more significant in this case. In addition, the set-point is reached faster during the fresh-air mode than during the recirculation mode.

% The filtration efficiency of the vehicle can be defined using a black box approach, where the vehicle cabin is considered as a system with an unknown filtration capacity, while inlet (external) and outlet (internal) concentrations are known:
% \begin{equation}
% \eta = 1-\frac{C_{int}}{C_{ext}}
% \label{eq:eta}
% \end{equation}
% Figure \ref{fig:eta} shows a comparison between the two cases. The PM filtration efficiency with recirculation mode is almost double than the one with the fresh-air mode. It is also noticeable that the filtration efficiency does never reach the ideal value of $\eta=1$, suggesting that infiltration rate not equal to zero occur even if the vehicle is parked.

% An alternative method to get insights about IAQ of a vehicle cabin relies on a time integrated inside/outside approach \cite{pham_development_2019}. The associated index, named Cabin Air Quality Index (CAQI) is defined as follows:

% \begin{equation}
% CAQI = \frac{\int_{t_i}^{t_f}C_{int}(t)\,dt}{\int_{t_i}^{t_f}C_{ext}(t)\,dt}
% \label{eq:caqi}
% \end{equation}

% Results based on this index for PM2.5 and TVOC are given in Figures \ref{fig:caqi} and \ref{fig:caqi_voc}.

% \begin{figure}[htbp]
% \centerline{\includegraphics[width=0.45\textwidth]{img/PM25_eta_ONOFF.png}}
% \caption{Filtration efficiency, comparison between fresh-air (solid line) and recirculation (dashed line) mode.}
% \label{fig:eta}
% \end{figure}

% \begin{figure}[htbp]
% \centerline{\includegraphics[width=0.45\textwidth]{img/caqi.png}}
% \caption{CAQI for PM2.5.}
% \label{fig:caqi}
% \end{figure}

% \begin{figure}[htbp]
% \centerline{\includegraphics[width=0.45\textwidth]{img/caqi_voc.png}}
% \caption{CAQI for TVOC.}
% \label{fig:caqi_voc}
% \end{figure}

% % \begin{figure}[h]
% %      \centering
% %      \begin{subfigure}[b]{0.24\textwidth}
% %          \centering
% %          \includegraphics[width=\textwidth]{img/T_adim.png}
% %          \caption{}
% %          \label{fig:temp_adim}
% %      \end{subfigure}
% %      \hfill
% %      \begin{subfigure}[b]{0.24\textwidth}
% %          \centering
% %          \includegraphics[width=\textwidth]{img/PM25_eta_ONOFF.png}
% %          \caption{}
% %          \label{fig:eta}
% %      \end{subfigure}
% %         \caption{\subref{fig:temp_adim} Dimensionless  temperature  profiles,  comparison  between recirculation mode off (blue) and on (red).\\ \subref{fig:eta} Filtration efficiency, comparison of recirculation mode off (solid line) and on (dashed line)}
% %         \label{fig:comparisons}
% % \end{figure}

% Figure \ref{fig:E} shows the comparison between the cumulative energy consumption in the two cases of recirculation on and off, calculated as the approximate cumulative integral of $P_{tot} = P_{aux} + P_{AC} + P_{Htr}$ via the trapezoidal method in order to integrate numeric data rather than a functional expression:
% \begin{equation}
%     E = \int_{t_i}^{t_f}P_{tot}(t)\,dt \approx \frac{t_f-t_i}{2N} \sum_{n=1}^{N} (P_{tot}(t_n)+P_{tot}(t_{n+1}))
%     \label{eq:E}
% \end{equation}
% where $t_i$ is the start time, $t_f$ the final time and N+1 the number of samples available (equally spaced).
% The total energy consumption obtained in the recirculation mode on is about 3/4 of the value obtained for the fresh-air mode. This result can explain what is shown in figures \ref{fig:P_recoff} and \ref{fig:P_recon}. These figures show that the power usage from the HVAC system is similar for the two modes in the first minutes of operation. However, when the effects of recirculation become prevalent, the values of the HVAC power usage related to the two modes differ. Infact, while $P_{tot}$ peaks at more than \SI{4}{\kilo\watt} in the first minutes of operation in both modes, it varies significantly towards the end of the test.

% \begin{figure}[htbp]
% \centerline{\includegraphics[width=0.45\textwidth]{img/E_ONOFFpng.png}}
% \caption{Cumulative energy use, comparison between fresh-air (solid line) and recirculation (dashed line) mode.}
% \label{fig:E}
% \end{figure}

% %%%%%%%%%%%%%%%%%%%%%%%%%%%%%%%%%%%%%%%%%%

\subsection{Cooling Operation}
% Two different test conditions have been investigated starting from a state of equilibrium with the external environment, obtained maintaining all systems off and all doors opened for 15 minutes. Once the equilibrium was reached, the proper test was performed while maintaining the A/C on for 1 hour, the set-point temperature at its minimum of 16 °C, the fan speed at its maximum, all the windows and all the doors closed. During the first test, the recirculation system was off (that means that the air ventilation system was in fresh-air configuration), while during the second test the recirculation system was on. 
% %Results for the \ce{CO2} will not be presented in this study given the absence of sources (no occupants) inside the cabin and will be matter of future studies.

\subsubsection{Fresh-Air Configuration}

\begin{figure}[htbp]
\centerline{\includegraphics[width=0.7\textwidth]{img/summer/multi_T_recOFF.png}}
\caption{Cooling temperature profiles, fresh-air mode.}
\label{fig:temp_recoff_summer}
\end{figure}

\begin{figure}[htbp]
\centerline{\includegraphics[width=0.7\textwidth]{img/summer/multi_dT_recOFF.png}}
\caption{Cooling temperature difference profiles, fresh-air mode.}
\label{fig:dt_recoff_summer}
\end{figure}

All the experiments confirm that the cooling system is not capable of reaching a quasi-steady state condition in about \SI{60}{\minute}, textit{i.e.}
%Please review previous sentence. Unclear
 the temperature reached by the air inside the cabin is far from the set-point temperature value. Figure \ref{fig:temp_recoff_summer} shows the readings from all the 18 temperature sensors in the cabin for the case with fresh-air mode with the same naming scheme introduced in the previous section.
% \begin{enumerate}
%     \item The first letter tells us if we are in the front (F) or in the back (B) of the cabin.
%     \item The second letter refers to the location in vertical direction, namely bottom (B), middle (M) and top (T) plane.
%     \item The third letter refers to the location in the horizontal direction, namely left (L) or driver, center (C) or right (R) side.
% \end{enumerate}

Temperature discrepancies in the cabin can approach \SI{12}{\celsius}; warmer spots can be found at top and middle locations, while the bottom zone is generally colder (Fig. \ref{fig:dt_recoff_summer}). To a certain extent, this is in agreement with a stratification of cabin air during operation, despite the vents working at full power. Looking at "light summer" comfort zones defined by \cite{nilsson_comfort_2004}, we can infer that occupants will be likely to accept warmer temperatures in lower body parts during summer, while this result goes in the opposite direction. Self heating and thermal inertia issue of the sensor positioned at the FBC position are still evident.

% \begin{figure}[htbp]
%      \centering
%      \begin{subfigure}[b]{0.35\textwidth}
%          \centering
%          \includegraphics[width=\textwidth]{img/summer/T_recOFF.png}
%          \caption{}
%          %\caption{Air temperature}
%          \label{fig:T_recoff_summer}
%      \end{subfigure}
%      \hfill
%      \begin{subfigure}[b]{0.35\textwidth}
%          \centering
%          \includegraphics[width=\textwidth]{img/summer/TVOC_recOFF.png}
%          \caption{}
%          %\caption{TVOC concentration}
%          \label{fig:tvoc_recoff_summer}
%      \end{subfigure}
%      \begin{subfigure}[b]{0.35\textwidth}
%          \centering
%          \includegraphics[width=\textwidth]{img/summer/PM25_recOFF.png}
%          \caption{}
%          %\caption{PM concentration}
%          \label{fig:pm_recoff_summer}
%      \end{subfigure}
%      \hfill
%      \begin{subfigure}[b]{0.35\textwidth}
%          \centering
%          \includegraphics[width=\textwidth]{img/summer/P_recOFF.png}
%          \caption{}
%          %\caption{PM filtration efficiency}
%          \label{fig:P_recoff_summer}
%      \end{subfigure}
%         \caption{Results regarding the fresh-air mode. \subref{fig:T_recoff} Temperature inside (blue) and outside (red) the cabin; \subref{fig:tvoc_recoff} TVOC concentration inside (blue) and outside (red) the cabin; \subref{fig:pm_recoff} PM2.5 concentration inside (blue) and outside (red) the cabin; \subref{fig:P_recoff} power usage of the HVAC system.}
%         \label{fig:rec_off_summer}
% \end{figure}

% Figure \ref{fig:T_recoff_summer} shows the temperature measured inside and outside the cabin keeping the fresh-air mode. Like for the winter operation, the air temperature inside the cabin is calculated as the mean value of the 18 temperature readings for each timestamp.

% Figure \ref{fig:tvoc_recoff_summer} shows TVOC measured inside and outside the cabin during the fresh-air mode. The figure reports that the TVOC concentration is higher than that of the external air at the beginning, but decreases while the HVAC system operates. The lowest concentration is reached, despite the fluctuation on the outside. This behaviour can be explained with a drop of temperature inside the cabin combined with fresh-air mixing.

% Figure \ref{fig:pm_recoff_summer} plots the PM2.5 concentration measured inside and outside the cabin in fresh-air configuration. This result appears to be in contrast with the results shown by \cite{heo_comparison_2019}, \textit{i.e.} the cabin filter is not able to lower the PM concentration inside the car with a steady state filtration efficiency $\eta = $ \SIrange{0}{0.2}{}. Here we need to consider that the value of PM2.5 concentrations measured were very low and under the sensor precision for that particle size range (\SI{\pm 10}{\micro\gram/\m^3}).
% \begin{figure}[htbp]
% \centerline{\includegraphics[width=0.3\textwidth]{img/PM25_recOFF.png}}
% \caption{PM concentration, recirculation OFF.}
% \label{fig:pm1}
% \end{figure}
% \begin{figure}[htbp]
% \centerline{\includegraphics[width=0.3\textwidth]{img/PM25_eta_recOFF.png}}
% \caption{PM filtration efficiency, recirculation OFF.}
% \label{fig:pm1_eta}
% \end{figure}
% Tentative with all 4 plots in the same figure object


\subsubsection{Recirculation Configuration}

\begin{figure}[htbp]
\centerline{\includegraphics[width=0.7\textwidth]{img/summer/multi_T_recON.png}}
\caption{Cooling temperature profiles, recirculation mode.}
\label{fig:temp_rec_summer}
\end{figure}

\begin{figure}[htbp]
\centerline{\includegraphics[width=0.7\textwidth]{img/summer/multi_dT_recON.png}}
\caption{Cooling temperature difference profiles, recirculation mode.}
\label{fig:dt_rec_summer}
\end{figure}

Figures \ref{fig:temp_rec_summer} and \ref{fig:dt_rec_summer} show the readings from all the 18 temperature sensors in the cabin for the case with recirculation mode.
Air temperature stratification with respect to the vertical axis is again considerable; colder spots can be found at feet level of the back seats. The main difference with the fresh air case is that the bottom right location is well capable of reaching the set-point temperature .

% As for the previous case with recirculation activated, time to steady state is close to \SI{20}{\minute} of operation, while the over-temperature issue is still significant. 
% \begin{figure}[htbp]
%      \centering
%      \begin{subfigure}[b]{0.35\textwidth}
%          \centering
%          \includegraphics[width=\textwidth]{img/summer/T_recON.png}
%          \caption{}
%          %\caption{Air temperature}
%          \label{fig:T_recon_summer}
%      \end{subfigure}
%      \hfill
%      \begin{subfigure}[b]{0.35\textwidth}
%          \centering
%          \includegraphics[width=\textwidth]{img/summer/TVOC_recON.png}
%          \caption{}
%          %\caption{TVOC concentration}
%          \label{fig:tvoc_recon_summer}
%      \end{subfigure}
%      \begin{subfigure}[b]{0.35\textwidth}
%          \centering
%          \includegraphics[width=\textwidth]{img/summer/PM25_recON.png}
%          \caption{}
%          %\caption{PM concentration}
%          \label{fig:pm_recon_summer}
%      \end{subfigure}
%      \hfill
%      \begin{subfigure}[b]{0.35\textwidth}
%          \centering
%          \includegraphics[width=\textwidth]{img/summer/P_recON.png}
%          \caption{}
%          %\caption{PM filtration efficiency}
%          \label{fig:P_recon_summer}
%      \end{subfigure}
%         \caption{Results regarding the recirculation mode. \subref{fig:T_recon} Temperature inside (blue) and outside (red) the cabin; \subref{fig:tvoc_recon} TVOC concentration inside (blue) and outside (red) the cabin; \subref{fig:pm_recon}, PM2.5 concentration inside (blue) and outside (red) the cabin; \subref{fig:P_recon} power usage of the HVAC system.}
%         \label{fig:rec_on_summer}
% \end{figure}
% TVOC concentration show a totally different trend. Despite external concentration peaks at the end of the test, the internal one remains quite low. As for PM values, they follow a completely different trend, it is pretty clear from Fig. \ref{fig:rec_on_summer}(c) how the filtration performance is improved by the recirculation mode, even with absolute values well within the precision range as is the previous test.

% \subsubsection{Comparison between Fresh-Air and Recirculation Modes in Summer}
%  Experiments in cooling as well as heating mode have been performed in real parking conditions with no control on the environment outside the cabin, repeatability issues are worsen by the increased contribution of solar load in summer. In order to compare the experiments, a temperature adimensionalisation is performed according to equation \ref{eq:adim}.
% % \begin{equation}
% %     t^{*} = \frac{t_{ext}-t_{int}}{t_{ext}-t_{set}}
% %     \label{eq:adim_summer}
% % \end{equation}
% % where $t^{*}$ is the dimensionless temperature, $t_{int}$ is the air temperature measured inside the cabin, $t_{ext}$ is the air temperature measured outside the cabin and $t_{set}$ is the set-point temperature. 
% Figure \ref{fig:temp_adim_summer} shows a comparison between the dimensionless temperatures obtained for the two experiments. 
% \begin{figure}[htbp]
% \centerline{\includegraphics[width=0.450\textwidth]{img/summer/T_adim.png}}
% \caption{Dimensionless temperature profiles, comparison between fresh-air (solid line) and recirculation (dashed line) mode.}
% \label{fig:temp_adim_summer}
% \end{figure}
% It is noticeable that the value of dimensionless temperature obtained with recirculation is always higher than the one obtained in the fresh-air case, thus suggesting that the cabin approaches better the set-pot in the first case. 
% %Negative values refer to the condition $t_{int}>t_{ext}$ and can be explained with a self heating effect due to the enclosure of the cabin space even with doors open.

% The filtration efficiency of the vehicle can be defined again using a black box approach, where the vehicle cabin is considered as a system with an unknown filtration capacity, while inlet (external) and outlet (internal) concentrations are known, according to equation \ref{eq:eta}.
% % \begin{equation}
% % \eta = 1-\frac{C_{int}}{C_{ext}}
% % \label{eq:eta_summer}
% % \end{equation}
% Figure \ref{fig:eta_summer} shows a comparison between the two cases. The PM filtration efficiency with recirculation mode is well over the one with the fresh-air mode. It is also noticeable that as for the winter case the filtration efficiency does never reach the ideal value of $\eta=1$, but it is even lower indeed. This trend can be explained with $\eta$ being function of particle size\cite{heo_comparison_2019}, but also of particle concentration itself.

% \begin{figure}[htbp]
% \centerline{\includegraphics[width=0.45\textwidth]{img/summer/PM25_eta_ONOFF.png}}
% \caption{Filtration efficiency, comparison between fresh-air mode (solid line) and recirculation (dashed line) mode.}
% \label{fig:eta_summer}
% \end{figure}

% As shown for the winter case, another way to investigate cabin performance on airborne pollutants is provided by equation \ref{eq:caqi}. Figures \ref{fig:caqi_summer} and \ref{fig:caqi_voc_summer} report the CAQI trend for PM2.5 and TVOC in fresh-air and recirculation, the latter being less prone to build up of pollutants during operation.

% \begin{figure}[htbp]
% \centerline{\includegraphics[width=0.45\textwidth]{img/summer/caqi.png}}
% \caption{CAQI for PM2.5.}
% \label{fig:caqi_summer}
% \end{figure}

% \begin{figure}[htbp]
% \centerline{\includegraphics[width=0.45\textwidth]{img/summer/caqi_voc.png}}
% \caption{CAQI for TVOC.}
% \label{fig:caqi_voc_summer}
% \end{figure}


% % \begin{figure}[h]
% %      \centering
% %      \begin{subfigure}[b]{0.24\textwidth}
% %          \centering
% %          \includegraphics[width=\textwidth]{img/T_adim.png}
% %          \caption{}
% %          \label{fig:temp_adim}
% %      \end{subfigure}
% %      \hfill
% %      \begin{subfigure}[b]{0.24\textwidth}
% %          \centering
% %          \includegraphics[width=\textwidth]{img/PM25_eta_ONOFF.png}
% %          \caption{}
% %          \label{fig:eta}
% %      \end{subfigure}
% %         \caption{\subref{fig:temp_adim} Dimensionless  temperature  profiles,  comparison  between recirculation mode off (blue) and on (red).\\ \subref{fig:eta} Filtration efficiency, comparison of recirculation mode off (solid line) and on (dashed line)}
% %         \label{fig:comparisons}
% % \end{figure}

% Figure \ref{fig:E_summer} shows the comparison between the cumulative energy consumption in the two cases of recirculation on and off, calculated as the approximate cumulative integral of $P_{tot} = P_{aux} + P_{AC}$ via the trapezoidal method as done in the winter case with equation \ref{eq:E}.
% % \begin{equation}
% %     E = \int_{t_i}^{t_f}P_{tot}(t)\,dt \approx \frac{t_f-t_i}{2N} \sum_{n=1}^{N} (P_{tot}(t_n)+P_{tot}(t_{n+1}))
% %     \label{eq:E_summer}
% % \end{equation}
% % where $t_i$ is the start time, $t_f$ the final time and N+1 the number of samples available (equally spaced).
% The total energy consumption obtained in the recirculation mode on is about 4/5 of the value obtained for the fresh-air mode. This result can explain what is shown in figures \ref{fig:P_recoff_summer} and \ref{fig:P_recon_summer}. This figures show that the power usage from the HVAC system is similar for the two modes in the first minutes of operation. However, when the effects of recirculation become prevalent, the HVAC power usage related to this mode becomes lower after about \SI{20}{\minute}, even though the difference is less prominent then in the winter operation.

% \begin{figure}[htbp]
% \centerline{\includegraphics[width=0.45\textwidth]{img/summer/E_ONOFFpng.png}}
% \caption{Cumulative energy use, comparison between fresh-air mode (solid line) and recirculation (dashed line) mode.}
% \label{fig:E_summer}
% \end{figure}

% \subsection{Effect of filter conditions on filtration performance}
% In this section we report some results regarding the filtration performances of the Leaf cabin filter (Figure \ref{fig:filter_cond}). In detail we performed two tests in summer operating conditions manipulating the filter. First, we performed the experiment without the filter. Then, a second experiment was performed after installing a new brand filter. Figure \ref{fig:pm_no} shows that the presence of the filter has an effect of filtration efficiency, lowering its value from \SIrange{80}{60}{\percent}. The figure shows that even without a filter the recirculation mode provides a sort of filtration. This result suggests that part of the filtration is made by the filter and part is given by other devices in the HVAC system, \textit{i.e.} a fraction of the pollutants is captured by the evaporator fins, or by the ducts between the cabin and the evaporator. Curves for fresh-air mode show filtration efficiency around zero for both the cases (no filter and with a filter), with more fluctuations for the case without a filter. Then, the presence of the filter does not improve the air quality within the cabin both by using a filter and by not using it.

% \begin{figure}[htbp]
%      \centering
%      \begin{subfigure}[b]{0.35\textwidth}
%          \centering
%          \includegraphics[width=\textwidth]{img/summer/PM25_eta_ONOFF_no.png}
%          \caption{}
%          \label{fig:pm_no}
%      \end{subfigure}
%      \hfill
%      \begin{subfigure}[b]{0.35\textwidth}
%          \centering
%          \includegraphics[width=\textwidth]{img/summer/PM25_eta_ONOFF_new.png}
%          \caption{}
%          \label{fig:pm_new}
%      \end{subfigure}
% \caption{Filtration efficiency, comparison between fresh-air mode (solid line) and recirculation (dashed line) mode, with \ref{fig:pm_no} no cabin filter installed and \ref{fig:pm_new} with brand new cabin filter installed.}
% \label{fig:filter_cond}
% \end{figure}


% %%%%%%%%%%%%%%%%%%%%%%%%%%%%%%%%%%%%%%%%%%
% \section{Discussion}

% In this paper, a characterisation of the air quality within the cabin of a battery electric vehicle (BEV) has been shown. The temperature, PM and VOC concentrations have been measured by means of a low-cost Arduino-based system of sensors. Comparisons between the air quality obtained in the cabin during different configuration modes of the air-ventilation system have been carried out. 

% The main differences outlined are related to the fresh-air and recirculation configurations. The temperature distributions have been monitored and analysed along with the energy consumption of the HVAC system. The results show that, while PMs are filtered, VOCs concentrations tend to increase during operation in recirculation mode. At the same time, the HVAC energy consumption in recirculation mode after \SI{1}{\hour} of operation is about \SI{72}{\percent} and \SI{82}{\percent} of the energy consumption observed in fresh-air mode for heating and cooling operation respectively. Moreover, cabin over temperature issues are observed in both fresh-air and recirculation mode. This result, despite being consistent in terms temperature different, has an opposite impact on system performance depending on the season considered; in the winter case a temperature higher than the set-point might be interpreted as a waste of energy and could be avoided, in the summer case a higher than set-point temperature might suggest that the HVAC system is undersized for cooling operation.

% Temperature gradients inside the cabin pose also questions about the correct location of the measurement point. On one hand, discrepancies are significant and can approach \SI{15}{°C}; on the other hand, their uniform behaviour after the startup phase could suggest that a reduction of the measuring points could be attempted without compromising spatio-temporal resolution.

% Thermal aspects are crucial for determining the energy consumed by the inbuilt climate control system outside, and outside air temperature is not the only parameter of interest; also solar irradiance and wind speed have an impact on cabin temperature. Future studies must address also these quantities to possibly obtain a proper model of the vehicle cabin.

% Recirculation mode remains the best choice for BEVs both for reducing some pollutants concentrations and for saving energy. The use of a new filter can improve the filtration efficiency in recirculation mode, while does not make difference in fresh-air mode. These results need to be compared with the CO2 concentrations obtained in recirculation mode, in order to find the minimum energy consumption together with the best air quality within the cabin in a win-win approach. Moreover, despite having been demonstrated for one particular vehicle, the study approach might be extended to other EVs to gain significance, as configuration in different vehicles can vary. An optimal data-driven duty-cycle of recirculation activation and deactivation could be defined to optimise both comfort needs and energy consumption.

% %%%%%%%%%%%%%%%%%%%%%%%%%%%%%%%%%%%%%%%%%%

% \vspace{6pt} 

% %%%%%%%%%%%%%%%%%%%%%%%%%%%%%%%%%%%%%%%%%%
% %% optional
% %\supplementary{The following are available online at \linksupplementary{s1}, Figure S1: title, Table S1: title, Video S1: title.}

% % Only for the journal Methods and Protocols:
% % If you wish to submit a video article, please do so with any other supplementary material.
% % \supplementary{The following are available at \linksupplementary{s1}, Figure S1: title, Table S1: title, Video S1: title. A supporting video article is available at doi: link.} 

% %%%%%%%%%%%%%%%%%%%%%%%%%%%%%%%%%%%%%%%%%%
% \authorcontributions{Individual author contributions to the present research paper can be summarized as follows: Conceptualization, L.R., B.P. ,G.S. and P.G; methodology, L.R. and P.G.; software, P.G., L.R and D.A.; validation, B.P., G.S. and G.P.; formal analysis, L.R. and P.G.; investigation, L.R.; resources, P.G., B.P., G.S, and G.P.; data curation, L.R. and P.G.; writing---original draft preparation, L.R., P.G. and D.A.; writing---review and editing, B.P., G.S. and G.P.; visualization, L.R.; supervision, B.P. and G.S.; project administration, B.P.; funding acquisition, B.P. All authors have read and agreed to the published version of the manuscript.}

% %\hl{Please turn to the CRediT taxonomy http://img.mdpi.org/data/contributor-role-instruction.pdf for the term explanation. Authorship must be limited to those who have contributed substantially to the work~reported.}}

% \funding{This work has received funding from the LiBER project, funded by Emilia-Romagna region (Italy), POR-FESR 2014-2020.}

% % \institutionalreview{In this section, please add the Institutional Review Board Statement and approval number for studies involving humans or animals. Please note that the Editorial Office might ask you for further information. Please add ``The study was conducted according to the guidelines of the Declaration of Helsinki, and approved by the Institutional Review Board (or Ethics Committee) of NAME OF INSTITUTE (protocol code XXX and date of approval).'' OR ``Ethical review and approval were waived for this study, due to REASON (please provide a detailed justification).'' OR ``Not applicable'' for studies not involving humans or animals. You might also choose to exclude this statement if the study did not involve humans or animals.}

% % \informedconsent{Any research article describing a study involving humans should contain this statement. Please add ``Informed consent was obtained from all subjects involved in the study.'' OR ``Patient consent was waived due to REASON (please provide a detailed justification).'' OR ``Not applicable'' for studies not involving humans. You might also choose to exclude this statement if the study did not involve humans.

% % Written informed consent for publication must be obtained from participating patients who can be identified (including by the patients themselves). Please state ``Written informed consent has been obtained from the patient(s) to publish this paper'' if applicable.}

% %\dataavailability{In this section, please provide details regarding where data supporting reported results can be found, including links to publicly archived datasets analyzed or generated during the study. Please refer to suggested Data Availability Statements in section ``MDPI Research Data Policies'' at \url{https://www.mdpi.com/ethics}. You might choose to exclude this statement if the study did not report any data.} 

% \acknowledgments{The Authors want to thank Maurizio Chendi for the precious
% help in the set-up of the experiments.}

% \conflictsofinterest{The authors declare no conflict of interest. The funders had no role in the design of the study; in the collection, analyses, or interpretation of data; in the writing of the manuscript, or in the decision to publish the~results.} 

% % %% Optional
% % \sampleavailability{Samples of the compounds ... are available from the authors.}

% %%%%%%%%%%%%%%%%%%%%%%%%%%%%%%%%%%%%%%%%%%
% %% Only for journal Encyclopedia
% %\entrylink{The Link to this entry published on the encyclopedia platform.}

%%%%%%%%%%%%%%%%%%%%%%%%%%%%%%%%%%%%%%%%%%
%% Optional
\abbreviations{The following abbreviations are used in this document:\\

\noindent 
\begin{tabular}{@{}ll}
FTL & Front Top Left\\
FTC & Front Top Center\\
FTR & Front Top Right\\
FML & Front Middle Left\\
FMC & Front Middle Center\\
FMR & Front Middle Right\\
FBL & Front Bottom Left\\
FBC & Front Bottom Center\\
FBR & Front Bottom Right\\
BTL & Back Top Left\\
BTC & Back Top Center\\
BTR & Back Top Right\\
BML & Back Middle Left\\
BMC & Back Middle Center\\
BMR & Back Middle Right\\
BBL & Back Bottom Left\\
BBC & Back Bottom Center\\
BBR & Back Bottom Right\\
\end{tabular}}

%%%%%%%%%%%%%%%%%%%%%%%%%%%%%%%%%%%%%%%%%%
%% Optional
\appendixtitles{no} % Leave argument "no" if all appendix headings stay EMPTY (then no dot is printed after "Appendix A"). If the appendix sections contain a heading then change the argument to "yes".
% \appendixstart
% \appendix
% \section{}
% \subsection{}
% The appendix is an optional section that can contain details and data supplemental to the main text---for example, explanations of experimental details that would disrupt the flow of the main text but nonetheless remain crucial to understanding and reproducing the research shown; figures of replicates for experiments of which representative data are shown in the main text can be added here if brief, or as Supplementary Data. Mathematical proofs of results not central to the paper can be added as an appendix.

% \begin{specialtable}[H] 
% %\tablesize{\scriptsize}
% \caption{This is a table caption. Tables should be placed in the main text near to the first time they are~cited.\label{tab1}}
% %\tablesize{} % You can specify the fontsize here, e.g., \tablesize{\footnotesize}. If commented out \small will be used.
% \begin{tabular}{ccc}
% \toprule
% \textbf{Title 1}	& \textbf{Title 2}	& \textbf{Title 3}\\
% \midrule
% Entry 1		& Data			& Data\\
% Entry 2		& Data			& Data\\
% \bottomrule
% \end{tabular}
% \end{specialtable}

% \section{}
% All appendix sections must be cited in the main text. In the appendices, Figures, Tables, etc. should be labeled, starting with ``A''---e.g., Figure A1, Figure A2, etc. 

%%%%%%%%%%%%%%%%%%%%%%%%%%%%%%%%%%%%%%%%%%
\reftitle{References}

% Please provide either the correct journal abbreviation (e.g. according to the “List of Title Word Abbreviations” http://www.issn.org/services/online-services/access-to-the-ltwa/) or the full name of the journal.
% Citations and References in Supplementary files are permitted provided that they also appear in the reference list here. 

%=====================================
% References, variant A: external bibliography
%=====================================
\begin{thebibliography}{999}

\bibitem[Russi \em{et~al.}(2021)Russi, Guidorzi, Pulvirenti, Semprini, Aguiari,
  and Pau]{conf_metroa}
Russi, L.; Guidorzi, P.; Pulvirenti, B.; Semprini, G.; Aguiari, D.; Pau, G.
\newblock Air quality and comfort characterisation within an electric vehicle
  cabin.
\newblock   In Proceedings of the 2021 IEEE International Workshop on Metrology for Automotive
  (MetroAutomotive),  Bologna, Italy, 1--2 July 2021; pp. 169--174.
\newblock  %Newly added information, please confirm. %A: Confirmed.
  https://doi.org/{\changeurlcolor{black}\href{https://doi.org/10.1109/MetroAutomotive50197.2021.9502853}{\detokenize{10.1109/MetroAutomotive50197.2021.9502853}}}.

\bibitem[Nilsson(2004)]{nilsson_comfort_2004}
Nilsson, H.
\newblock Comfort {Climate} {Evaluation} with {Thermal} {Manikin} {Methods} and
  {Computer} {Simulation} {Models}.
\newblock Ph.D. Thesis, Byggvetenskap, Stockholm, Sweden, 2004. %Newly added information, please  confirm. %A: Confirmed.

\end{thebibliography}

%=====================================
% References, variant B: internal bibliography
%=====================================
% \begin{thebibliography}{999}
% % Reference 1
% \bibitem[Author1(year)]{ref-journal}
% Author~1, T. The title of the cited article. {\em Journal Abbreviation} {\bf 2008}, {\em 10}, 142--149.
% % Reference 2
% \bibitem[Author2(year)]{ref-book1}
% Author~2, L. The title of the cited contribution. In {\em The Book Title}; Editor1, F., Editor2, A., Eds.; Publishing House: City, Country, 2007; pp. 32--58.
% % Reference 3
% \bibitem[Author3(year)]{ref-book2}
% Author 1, A.; Author 2, B. \textit{Book Title}, 3rd ed.; Publisher: Publisher Location, Country, 2008; pp. 154--196.
% % Reference 4
% \bibitem[Author4(year)]{ref-unpublish}
% Author 1, A.B.; Author 2, C. Title of Unpublished Work. \textit{Abbreviated Journal Name} stage of publication (under review; accepted; in~press).
% % Reference 5
% \bibitem[Author5(year)]{ref-communication}
% Author 1, A.B. (University, City, State, Country); Author 2, C. (Institute, City, State, Country). Personal communication, 2012.
% % Reference 6
% \bibitem[Author6(year)]{ref-proceeding}
% Author 1, A.B.; Author 2, C.D.; Author 3, E.F. Title of Presentation. In Title of the Collected Work (if available), Proceedings of the Name of the Conference, Location of Conference, Country, Date of Conference; Editor 1, Editor 2, Eds. (if available); Publisher: City, Country, Year (if available); Abstract Number (optional), Pagination (optional).
% % Reference 7
% \bibitem[Author7(year)]{ref-thesis}
% Author 1, A.B. Title of Thesis. Level of Thesis, Degree-Granting University, Location of University, Date of Completion.
% % Reference 8
% \bibitem[Author8(year)]{ref-url}
% Title of Site. Available online: URL (accessed on Day Month Year).
% \end{thebibliography}

% If authors have biography, please use the format below
%\section*{Short Biography of Authors}
%\bio
%{\raisebox{-0.35cm}{\includegraphics[width=3.5cm,height=5.3cm,clip,keepaspectratio]{Definitions/author1.pdf}}}
%{\textbf{Firstname Lastname} Biography of first author}
%
%\bio
%{\raisebox{-0.35cm}{\includegraphics[width=3.5cm,height=5.3cm,clip,keepaspectratio]{Definitions/author2.jpg}}}
%{\textbf{Firstname Lastname} Biography of second author}

% The following MDPI journals use author-date citation: Arts, Econometrics, Economies, Genealogy, Humanities, IJFS, JRFM, Laws, Religions, Risks, Social Sciences. For those journals, please follow the formatting guidelines on http://www.mdpi.com/authors/references
% To cite two works by the same author: \citeauthor{ref-journal-1a} (\citeyear{ref-journal-1a}, \citeyear{ref-journal-1b}). This produces: Whittaker (1967, 1975)
% To cite two works by the same author with specific pages: \citeauthor{ref-journal-3a} (\citeyear{ref-journal-3a}, p. 328; \citeyear{ref-journal-3b}, p.475). This produces: Wong (1999, p. 328; 2000, p. 475)

%%%%%%%%%%%%%%%%%%%%%%%%%%%%%%%%%%%%%%%%%%
%% for journal Sci
%\reviewreports{\\
%Reviewer 1 comments and authors’ response\\
%Reviewer 2 comments and authors’ response\\
%Reviewer 3 comments and authors’ response
%}
%%%%%%%%%%%%%%%%%%%%%%%%%%%%%%%%%%%%%%%%%%
\end{paracol}
%\endMyColumnfix % uncomment \end{paracol} before submission
\end{document}
